# Supplementary material for: Deciphering anoikis resistance and identifying prognostic biomarkers in clear cell renal cell carcinoma epithelial cells
Source: Sci Rep. 2024 May 27;14:12044. doi: 10.1038/s41598-024-62978-0 (PMC11130322; doi:10.1038/s41598-024-62978-0)
Supplement: Supplementary file 3 — Supplementary Table S1. [file 41598_2024_62978_MOESM3_ESM.xlsx]

## Sheet: Sheet1
Gene name	Primer sequence (5'-3')
TIMP1 F	TTGGCTGTGAGGAATGCACA
TIMP1 R	GTCCACAAGCAATGAGTGCC
PECAM1 F	CCAGGCATTTTGGACCAAGC
PECAM1 R	GGACAGCTTTCCGGACTTCA
CDKN1A F	CATCCGGTTCGTCTACACCC
CDKN1A R	GTGCATTCCTCACAGCCAAC
Reference gene-GAPDH-F	GATTCCACCCATGGCAAATTC
Reference gene-GAPDH-R	GATTCCACCCATGGCAAATTC
