# Supplementary material for: Deciphering anoikis resistance and identifying prognostic biomarkers in clear cell renal cell carcinoma epithelial cells
Source: Sci Rep. 2024 May 27;14:12044. doi: 10.1038/s41598-024-62978-0 (PMC11130322; doi:10.1038/s41598-024-62978-0)
Supplement: Supplementary file 4 — Supplementary Table S2. [file 41598_2024_62978_MOESM4_ESM.csv]

Gene Symbol	Description	Category	Uniprot ID	Gifts	GC Id	Relevance score	GeneCards Link
BRMS1	BRMS1 Transcriptional Repressor And Anoikis Regulator	Protein Coding	Q9HCU9	40	GC11M116931	15.63066578	https://www.genecards.org/cgi-bin/carddisp.pl?gene=BRMS1
PTK2	Protein Tyrosine Kinase 2	Protein Coding	Q05397	51	GC08M140657	8.576687813	https://www.genecards.org/cgi-bin/carddisp.pl?gene=PTK2
NTRK2	Neurotrophic Receptor Tyrosine Kinase 2	Protein Coding	Q16620	57	GC09P084668	8.223437309	https://www.genecards.org/cgi-bin/carddisp.pl?gene=NTRK2
BCL2L11	BCL2 Like 11	Protein Coding	O43521	48	GC02P111119	7.681239128	https://www.genecards.org/cgi-bin/carddisp.pl?gene=BCL2L11
SRC	SRC Proto-Oncogene, Non-Receptor Tyrosine Kinase	Protein Coding	P12931	54	GC20P037344	7.251769066	https://www.genecards.org/cgi-bin/carddisp.pl?gene=SRC
CAV1	Caveolin 1	Protein Coding	Q03135	52	GC07P116524	6.544295311	https://www.genecards.org/cgi-bin/carddisp.pl?gene=CAV1
AKT1	AKT Serine/Threonine Kinase 1	Protein Coding	P31749	57	GC14M104769	6.321432114	https://www.genecards.org/cgi-bin/carddisp.pl?gene=AKT1
ITGB1	Integrin Subunit Beta 1	Protein Coding	P05556	53	GC10M035059	5.834560394	https://www.genecards.org/cgi-bin/carddisp.pl?gene=ITGB1
CEACAM6	CEA Cell Adhesion Molecule 6	Protein Coding	P40199	44	GC19P041750	5.567265511	https://www.genecards.org/cgi-bin/carddisp.pl?gene=CEACAM6
EGFR	Epidermal Growth Factor Receptor	Protein Coding	P00533	58	GC07P055019	5.521277428	https://www.genecards.org/cgi-bin/carddisp.pl?gene=EGFR
CASP8	Caspase 8	Protein Coding	Q14790	55	GC02P201233	5.37186718	https://www.genecards.org/cgi-bin/carddisp.pl?gene=CASP8
BCL2	BCL2 Apoptosis Regulator	Protein Coding	P10415	54	GC18M063123	5.29264307	https://www.genecards.org/cgi-bin/carddisp.pl?gene=BCL2
STAT3	Signal Transducer And Activator Of Transcription 3	Protein Coding	P40763	57	GC17M042313	5.194894314	https://www.genecards.org/cgi-bin/carddisp.pl?gene=STAT3
CEACAM5	CEA Cell Adhesion Molecule 5	Protein Coding	P06731	47	GC19P096057	5.104387283	https://www.genecards.org/cgi-bin/carddisp.pl?gene=CEACAM5
TP53	Tumor Protein P53	Protein Coding	P04637	57	GC17M007661	4.868506432	https://www.genecards.org/cgi-bin/carddisp.pl?gene=TP53
PTRH2	Peptidyl-TRNA Hydrolase 2	Protein Coding	Q9Y3E5	47	GC17M059674	4.816049576	https://www.genecards.org/cgi-bin/carddisp.pl?gene=PTRH2
SIK1	Salt Inducible Kinase 1	Protein Coding	P57059	50	GC21M043414	4.710529804	https://www.genecards.org/cgi-bin/carddisp.pl?gene=SIK1
MAPK1	Mitogen-Activated Protein Kinase 1	Protein Coding	P28482	57	GC22M021759	4.660158157	https://www.genecards.org/cgi-bin/carddisp.pl?gene=MAPK1
TLE1	TLE Family Member 1, Transcriptional Corepressor	Protein Coding	Q04724	48	GC09M081583	4.605827808	https://www.genecards.org/cgi-bin/carddisp.pl?gene=TLE1
CTNNB1	Catenin Beta 1	Protein Coding	P35222	57	GC03P041194	4.43890667	https://www.genecards.org/cgi-bin/carddisp.pl?gene=CTNNB1
BMF	Bcl2 Modifying Factor	Protein Coding	Q96LC9	42	GC15M040087	4.315196037	https://www.genecards.org/cgi-bin/carddisp.pl?gene=BMF
DAPK2	Death Associated Protein Kinase 2	Protein Coding	Q9UIK4	44	GC15M063907	4.305794239	https://www.genecards.org/cgi-bin/carddisp.pl?gene=DAPK2
ITGA5	Integrin Subunit Alpha 5	Protein Coding	P08648	52	GC12M055460	4.256659031	https://www.genecards.org/cgi-bin/carddisp.pl?gene=ITGA5
ZNF304	Zinc Finger Protein 304	Protein Coding	Q9HCX3	32	GC19P057351	4.246574402	https://www.genecards.org/cgi-bin/carddisp.pl?gene=ZNF304
MCL1	MCL1 Apoptosis Regulator, BCL2 Family Member	Protein Coding	Q07820	51	GC01M158584	4.133057117	https://www.genecards.org/cgi-bin/carddisp.pl?gene=MCL1
BCL2L1	BCL2 Like 1	Protein Coding	Q07817	52	GC20M031664	3.877141953	https://www.genecards.org/cgi-bin/carddisp.pl?gene=BCL2L1
CASP3	Caspase 3	Protein Coding	P42574	53	GC04M184627	3.730817318	https://www.genecards.org/cgi-bin/carddisp.pl?gene=CASP3
CDH1	Cadherin 1	Protein Coding	P12830	53	GC16P068737	3.662726164	https://www.genecards.org/cgi-bin/carddisp.pl?gene=CDH1
BAD	BCL2 Associated Agonist Of Cell Death	Protein Coding	Q92934	47	GC11M116809	3.544943333	https://www.genecards.org/cgi-bin/carddisp.pl?gene=BAD
MAPK3	Mitogen-Activated Protein Kinase 3	Protein Coding	P27361	52	GC16M042426	3.525173903	https://www.genecards.org/cgi-bin/carddisp.pl?gene=MAPK3
PAK1	P21 (RAC1) Activated Kinase 1	Protein Coding	Q13153	54	GC11M117322	3.505115271	https://www.genecards.org/cgi-bin/carddisp.pl?gene=PAK1
ITGAV	Integrin Subunit Alpha V	Protein Coding	P06756	51	GC02P186589	3.440052748	https://www.genecards.org/cgi-bin/carddisp.pl?gene=ITGAV
FN1	Fibronectin 1	Protein Coding	P02751	54	GC02M215360	3.37734127	https://www.genecards.org/cgi-bin/carddisp.pl?gene=FN1
PIK3CA	Phosphatidylinositol-4,5-Bisphosphate 3-Kinase Catalytic Subunit Alpha	Protein Coding	P42336	55	GC03P179148	3.3323946	https://www.genecards.org/cgi-bin/carddisp.pl?gene=PIK3CA
PTGS2	Prostaglandin-Endoperoxide Synthase 2	Protein Coding	P35354	53	GC01M186671	3.219011068	https://www.genecards.org/cgi-bin/carddisp.pl?gene=PTGS2
BAX	BCL2 Associated X, Apoptosis Regulator	Protein Coding	Q07812	54	GC19P048954	3.049515009	https://www.genecards.org/cgi-bin/carddisp.pl?gene=BAX
BCAR1	BCAR1 Scaffold Protein, Cas Family Member	Protein Coding	P56945	47	GC16M075228	3.049515009	https://www.genecards.org/cgi-bin/carddisp.pl?gene=BCAR1
TIMP1	TIMP Metallopeptidase Inhibitor 1	Protein Coding	P01033	48	GC0XP053104	3.022450686	https://www.genecards.org/cgi-bin/carddisp.pl?gene=TIMP1
ERBB2	Erb-B2 Receptor Tyrosine Kinase 2	Protein Coding	P04626	58	GC17P039687	3.010863543	https://www.genecards.org/cgi-bin/carddisp.pl?gene=ERBB2
PTEN	Phosphatase And Tensin Homolog	Protein Coding	P60484	55	GC10P104451	3.009843349	https://www.genecards.org/cgi-bin/carddisp.pl?gene=PTEN
ANGPTL4	Angiopoietin Like 4	Protein Coding	Q9BY76	47	GC19P008363	2.885617971	https://www.genecards.org/cgi-bin/carddisp.pl?gene=ANGPTL4
CYCS	Cytochrome C, Somatic	Protein Coding	P99999	52	GC07M025118	2.801373005	https://www.genecards.org/cgi-bin/carddisp.pl?gene=CYCS
BRAF	B-Raf Proto-Oncogene, Serine/Threonine Kinase	Protein Coding	P15056	57	GC07M140757	2.792401314	https://www.genecards.org/cgi-bin/carddisp.pl?gene=BRAF
YAP1	Yes1 Associated Transcriptional Regulator	Protein Coding	P46937	51	GC11P102110	2.789136887	https://www.genecards.org/cgi-bin/carddisp.pl?gene=YAP1
ITGA2	Integrin Subunit Alpha 2	Protein Coding	P17301	49	GC05P052989	2.751023054	https://www.genecards.org/cgi-bin/carddisp.pl?gene=ITGA2
ANXA5	Annexin A5	Protein Coding	P08758	50	GC04M121667	2.715755224	https://www.genecards.org/cgi-bin/carddisp.pl?gene=ANXA5
BIRC5	Baculoviral IAP Repeat Containing 5	Protein Coding	O15392	50	GC17P078214	2.698801756	https://www.genecards.org/cgi-bin/carddisp.pl?gene=BIRC5
ATF4	Activating Transcription Factor 4	Protein Coding	P18848	50	GC22P039519	2.660882235	https://www.genecards.org/cgi-bin/carddisp.pl?gene=ATF4
BDNF	Brain Derived Neurotrophic Factor	Protein Coding	P23560	53	GC11M027654	2.657086372	https://www.genecards.org/cgi-bin/carddisp.pl?gene=BDNF
CSPG4	Chondroitin Sulfate Proteoglycan 4	Protein Coding	Q6UVK1	50	GC15M075674	2.633148193	https://www.genecards.org/cgi-bin/carddisp.pl?gene=CSPG4
BSG	Basigin (Ok Blood Group)	Protein Coding	P35613	48	GC19P000571	2.633148193	https://www.genecards.org/cgi-bin/carddisp.pl?gene=BSG
AKT2	AKT Serine/Threonine Kinase 2	Protein Coding	P31751	57	GC19M040230	2.605395555	https://www.genecards.org/cgi-bin/carddisp.pl?gene=AKT2
MAPK8	Mitogen-Activated Protein Kinase 8	Protein Coding	P45983	53	GC10P048306	2.575264454	https://www.genecards.org/cgi-bin/carddisp.pl?gene=MAPK8
IGF1	Insulin Like Growth Factor 1	Protein Coding	P05019	52	GC12M102395	2.575073242	https://www.genecards.org/cgi-bin/carddisp.pl?gene=IGF1
IGF1R	Insulin Like Growth Factor 1 Receptor	Protein Coding	P08069	58	GC15P098648	2.567173719	https://www.genecards.org/cgi-bin/carddisp.pl?gene=IGF1R
MTOR	Mechanistic Target Of Rapamycin Kinase	Protein Coding	P42345	59	GC01M011106	2.550556183	https://www.genecards.org/cgi-bin/carddisp.pl?gene=MTOR
ITGA6	Integrin Subunit Alpha 6	Protein Coding	P23229	53	GC02P172427	2.528631687	https://www.genecards.org/cgi-bin/carddisp.pl?gene=ITGA6
ANKRD13C	Ankyrin Repeat Domain 13C	Protein Coding	Q8N6S4	36	GC01M070259	2.523399353	https://www.genecards.org/cgi-bin/carddisp.pl?gene=ANKRD13C
ILK	Integrin Linked Kinase	Protein Coding	Q13418	48	GC11P007159	2.512511969	https://www.genecards.org/cgi-bin/carddisp.pl?gene=ILK
CFLAR	CASP8 And FADD Like Apoptosis Regulator	Protein Coding	O15519	48	GC02P201413	2.487545967	https://www.genecards.org/cgi-bin/carddisp.pl?gene=CFLAR
RHOA	Ras Homolog Family Member A	Protein Coding	P61586	53	GC03M049359	2.473758698	https://www.genecards.org/cgi-bin/carddisp.pl?gene=RHOA
HIF1A	Hypoxia Inducible Factor 1 Subunit Alpha	Protein Coding	Q16665	52	GC14P061695	2.465440512	https://www.genecards.org/cgi-bin/carddisp.pl?gene=HIF1A
DAP3	Death Associated Protein 3	Protein Coding	P51398	45	GC01P158876	2.461925507	https://www.genecards.org/cgi-bin/carddisp.pl?gene=DAP3
STK11	Serine/Threonine Kinase 11	Protein Coding	Q15831	54	GC19P001177	2.428887844	https://www.genecards.org/cgi-bin/carddisp.pl?gene=STK11
PDK4	Pyruvate Dehydrogenase Kinase 4	Protein Coding	Q16654	46	GC07M095583	2.424266338	https://www.genecards.org/cgi-bin/carddisp.pl?gene=PDK4
XIAP	X-Linked Inhibitor Of Apoptosis	Protein Coding	P98170	55	GC0XP123859	2.392286301	https://www.genecards.org/cgi-bin/carddisp.pl?gene=XIAP
ITGA3	Integrin Subunit Alpha 3	Protein Coding	P26006	52	GC17P050055	2.392286301	https://www.genecards.org/cgi-bin/carddisp.pl?gene=ITGA3
PTK2B	Protein Tyrosine Kinase 2 Beta	Protein Coding	Q14289	53	GC08P027311	2.388140917	https://www.genecards.org/cgi-bin/carddisp.pl?gene=PTK2B
CCND1	Cyclin D1	Protein Coding	P24385	57	GC11P069641	2.366962194	https://www.genecards.org/cgi-bin/carddisp.pl?gene=CCND1
CTTN	Cortactin	Protein Coding	Q14247	47	GC11P070398	2.366962194	https://www.genecards.org/cgi-bin/carddisp.pl?gene=CTTN
CALR	Calreticulin	Protein Coding	P27797	55	GC19P012938	2.326497078	https://www.genecards.org/cgi-bin/carddisp.pl?gene=CALR
CDCP1	CUB Domain Containing Protein 1	Protein Coding	Q9H5V8	42	GC03M045082	2.307376385	https://www.genecards.org/cgi-bin/carddisp.pl?gene=CDCP1
CPT1A	Carnitine Palmitoyltransferase 1A	Protein Coding	P50416	51	GC11M068754	2.304391861	https://www.genecards.org/cgi-bin/carddisp.pl?gene=CPT1A
PLAUR	Plasminogen Activator, Urokinase Receptor	Protein Coding	Q03405	48	GC19M043646	2.281344414	https://www.genecards.org/cgi-bin/carddisp.pl?gene=PLAUR
SKP2	S-Phase Kinase Associated Protein 2	Protein Coding	Q13309	48	GC05P036151	2.281344414	https://www.genecards.org/cgi-bin/carddisp.pl?gene=SKP2
MYBBP1A	MYB Binding Protein 1a	Protein Coding	Q9BQG0	44	GC17M004538	2.270326138	https://www.genecards.org/cgi-bin/carddisp.pl?gene=MYBBP1A
HGF	Hepatocyte Growth Factor	Protein Coding	P14210	55	GC07M081699	2.25179553	https://www.genecards.org/cgi-bin/carddisp.pl?gene=HGF
TLE5	TLE Family Member 5, Transcriptional Modulator	Protein Coding	Q08117	41	GC19M016624	2.249365568	https://www.genecards.org/cgi-bin/carddisp.pl?gene=TLE5
PIK3CG	Phosphatidylinositol-4,5-Bisphosphate 3-Kinase Catalytic Subunit Gamma	Protein Coding	P48736	52	GC07P106865	2.231862783	https://www.genecards.org/cgi-bin/carddisp.pl?gene=PIK3CG
EGF	Epidermal Growth Factor	Protein Coding	P01133	54	GC04P109912	2.231447935	https://www.genecards.org/cgi-bin/carddisp.pl?gene=EGF
ITGB4	Integrin Subunit Beta 4	Protein Coding	P16144	53	GC17P075721	2.22226572	https://www.genecards.org/cgi-bin/carddisp.pl?gene=ITGB4
DAPK1	Death Associated Protein Kinase 1	Protein Coding	P53355	52	GC09P087497	2.205049753	https://www.genecards.org/cgi-bin/carddisp.pl?gene=DAPK1
EZH2	Enhancer Of Zeste 2 Polycomb Repressive Complex 2 Subunit	Protein Coding	Q15910	56	GC07M148807	2.196308851	https://www.genecards.org/cgi-bin/carddisp.pl?gene=EZH2
PIK3R1	Phosphoinositide-3-Kinase Regulatory Subunit 1	Protein Coding	P27986	55	GC05P068215	2.179785728	https://www.genecards.org/cgi-bin/carddisp.pl?gene=PIK3R1
MAP2K1	Mitogen-Activated Protein Kinase Kinase 1	Protein Coding	Q02750	58	GC15P066386	2.144999027	https://www.genecards.org/cgi-bin/carddisp.pl?gene=MAP2K1
CHEK2	Checkpoint Kinase 2	Protein Coding	O96017	58	GC22M028687	2.137972355	https://www.genecards.org/cgi-bin/carddisp.pl?gene=CHEK2
CXCL12	C-X-C Motif Chemokine Ligand 12	Protein Coding	P48061	48	GC10M044370	2.125804424	https://www.genecards.org/cgi-bin/carddisp.pl?gene=CXCL12
E2F1	E2F Transcription Factor 1	Protein Coding	Q01094	47	GC20M033675	2.104619265	https://www.genecards.org/cgi-bin/carddisp.pl?gene=E2F1
LGALS3	Galectin 3	Protein Coding	P17931	48	GC14P055124	2.082428455	https://www.genecards.org/cgi-bin/carddisp.pl?gene=LGALS3
BAK1	BCL2 Antagonist/Killer 1	Protein Coding	Q16611	48	GC06M033572	2.070424318	https://www.genecards.org/cgi-bin/carddisp.pl?gene=BAK1
ABHD4	Abhydrolase Domain Containing 4, N-Acyl Phospholipase B	Protein Coding	Q8TB40	42	GC14P041737	2.044769287	https://www.genecards.org/cgi-bin/carddisp.pl?gene=ABHD4
CD44	CD44 Molecule (Indian Blood Group)	Protein Coding	P16070	52	GC11P035139	2.035259962	https://www.genecards.org/cgi-bin/carddisp.pl?gene=CD44
PIK3R3	Phosphoinositide-3-Kinase Regulatory Subunit 3	Protein Coding	Q92569	48	GC01M046041	2.025852442	https://www.genecards.org/cgi-bin/carddisp.pl?gene=PIK3R3
ITGA4	Integrin Subunit Alpha 4	Protein Coding	P13612	52	GC02P181456	2.024245739	https://www.genecards.org/cgi-bin/carddisp.pl?gene=ITGA4
FADD	Fas Associated Via Death Domain	Protein Coding	Q13158	50	GC11P070203	2.024245739	https://www.genecards.org/cgi-bin/carddisp.pl?gene=FADD
PHLDA2	Pleckstrin Homology Like Domain Family A Member 2	Protein Coding	Q53GA4	41	GC11M002928	2.024245739	https://www.genecards.org/cgi-bin/carddisp.pl?gene=PHLDA2
TGFB1	Transforming Growth Factor Beta 1	Protein Coding	P01137	56	GC19M041301	2.009484768	https://www.genecards.org/cgi-bin/carddisp.pl?gene=TGFB1
HMCN1	Hemicentin 1	Protein Coding	Q96RW7	42	GC01P185734	2.009484768	https://www.genecards.org/cgi-bin/carddisp.pl?gene=HMCN1
MMP2	Matrix Metallopeptidase 2	Protein Coding	P08253	56	GC16P061423	2.002975464	https://www.genecards.org/cgi-bin/carddisp.pl?gene=MMP2
CEBPB	CCAAT Enhancer Binding Protein Beta	Protein Coding	P17676	47	GC20P050190	2.002975464	https://www.genecards.org/cgi-bin/carddisp.pl?gene=CEBPB
CEMIP	Cell Migration Inducing Hyaluronidase 1	Protein Coding	Q8WUJ3	41	GC15P080779	2.002975464	https://www.genecards.org/cgi-bin/carddisp.pl?gene=CEMIP
CDKN3	Cyclin Dependent Kinase Inhibitor 3	Protein Coding	Q16667	45	GC14P054398	1.997950554	https://www.genecards.org/cgi-bin/carddisp.pl?gene=CDKN3
CBL	Cbl Proto-Oncogene	Protein Coding	P22681	54	GC11P119206	1.980870008	https://www.genecards.org/cgi-bin/carddisp.pl?gene=CBL
CASP9	Caspase 9	Protein Coding	P55211	51	GC01M015491	1.980870008	https://www.genecards.org/cgi-bin/carddisp.pl?gene=CASP9
SFN	Stratifin	Protein Coding	P31947	49	GC01P031745	1.980870008	https://www.genecards.org/cgi-bin/carddisp.pl?gene=SFN
MTDH	Metadherin	Protein Coding	Q86UE4	44	GC08P097644	1.980870008	https://www.genecards.org/cgi-bin/carddisp.pl?gene=MTDH
PRKCA	Protein Kinase C Alpha	Protein Coding	P17252	54	GC17P066302	1.957822561	https://www.genecards.org/cgi-bin/carddisp.pl?gene=PRKCA
TNFRSF10B	TNF Receptor Superfamily Member 10b	Protein Coding	O14763	53	GC08M023020	1.957822561	https://www.genecards.org/cgi-bin/carddisp.pl?gene=TNFRSF10B
CXCL8	C-X-C Motif Chemokine Ligand 8	Protein Coding	P10145	47	GC04P073740	1.957822561	https://www.genecards.org/cgi-bin/carddisp.pl?gene=CXCL8
CDKN2A	Cyclin Dependent Kinase Inhibitor 2A	Protein Coding	Q8N726	54	GC09M021967	1.933701515	https://www.genecards.org/cgi-bin/carddisp.pl?gene=CDKN2A
PIK3CB	Phosphatidylinositol-4,5-Bisphosphate 3-Kinase Catalytic Subunit Beta	Protein Coding	P42338	51	GC03M138652	1.933701515	https://www.genecards.org/cgi-bin/carddisp.pl?gene=PIK3CB
CLDN1	Claudin 1	Protein Coding	O95832	50	GC03M190305	1.933701515	https://www.genecards.org/cgi-bin/carddisp.pl?gene=CLDN1
AR	Androgen Receptor	Protein Coding	P10275	55	GC0XP067544	1.932151556	https://www.genecards.org/cgi-bin/carddisp.pl?gene=AR
CDKN1A	Cyclin Dependent Kinase Inhibitor 1A	Protein Coding	P38936	53	GC06P119063	1.90834105	https://www.genecards.org/cgi-bin/carddisp.pl?gene=CDKN1A
CDKN1B	Cyclin Dependent Kinase Inhibitor 1B	Protein Coding	P46527	52	GC12P033950	1.90834105	https://www.genecards.org/cgi-bin/carddisp.pl?gene=CDKN1B
KLF12	KLF Transcription Factor 12	Protein Coding	Q9Y4X4	41	GC13M073686	1.90834105	https://www.genecards.org/cgi-bin/carddisp.pl?gene=KLF12
PDGFRB	Platelet Derived Growth Factor Receptor Beta	Protein Coding	P09619	57	GC05M150113	1.881527901	https://www.genecards.org/cgi-bin/carddisp.pl?gene=PDGFRB
MYC	MYC Proto-Oncogene, BHLH Transcription Factor	Protein Coding	P01106	56	GC08P127735	1.881527901	https://www.genecards.org/cgi-bin/carddisp.pl?gene=MYC
SMAD4	SMAD Family Member 4	Protein Coding	Q13485	56	GC18P051028	1.881527901	https://www.genecards.org/cgi-bin/carddisp.pl?gene=SMAD4
PLAU	Plasminogen Activator, Urokinase	Protein Coding	P00749	55	GC10P073909	1.881527901	https://www.genecards.org/cgi-bin/carddisp.pl?gene=PLAU
PLK1	Polo Like Kinase 1	Protein Coding	P53350	54	GC16P060461	1.881527901	https://www.genecards.org/cgi-bin/carddisp.pl?gene=PLK1
MUC1	Mucin 1, Cell Surface Associated	Protein Coding	P15941	52	GC01M155185	1.881527901	https://www.genecards.org/cgi-bin/carddisp.pl?gene=MUC1
LGALS1	Galectin 1	Protein Coding	P09382	47	GC22P037675	1.881527901	https://www.genecards.org/cgi-bin/carddisp.pl?gene=LGALS1
PYCARD	PYD And CARD Domain Containing	Protein Coding	Q9ULZ3	46	GC16M031201	1.881527901	https://www.genecards.org/cgi-bin/carddisp.pl?gene=PYCARD
SESN2	Sestrin 2	Protein Coding	P58004	43	GC01P031838	1.881527901	https://www.genecards.org/cgi-bin/carddisp.pl?gene=SESN2
NTRK1	Neurotrophic Receptor Tyrosine Kinase 1	Protein Coding	P04629	53	GC01P156815	1.878778219	https://www.genecards.org/cgi-bin/carddisp.pl?gene=NTRK1
KRAS	KRAS Proto-Oncogene, GTPase	Protein Coding	P01116	56	GC12M027012	1.876909614	https://www.genecards.org/cgi-bin/carddisp.pl?gene=KRAS
ITGB3	Integrin Subunit Beta 3	Protein Coding	P05106	55	GC17P093864	1.876909614	https://www.genecards.org/cgi-bin/carddisp.pl?gene=ITGB3
CCN2	Cellular Communication Network Factor 2	Protein Coding	P29279	50	GC06M131948	1.853621483	https://www.genecards.org/cgi-bin/carddisp.pl?gene=CCN2
NRAS	NRAS Proto-Oncogene, GTPase	Protein Coding	P01111	54	GC01M114704	1.85297966	https://www.genecards.org/cgi-bin/carddisp.pl?gene=NRAS
BID	BH3 Interacting Domain Death Agonist	Protein Coding	P55957	50	GC22M017734	1.85297966	https://www.genecards.org/cgi-bin/carddisp.pl?gene=BID
THBS1	Thrombospondin 1	Protein Coding	P07996	49	GC15P039581	1.85297966	https://www.genecards.org/cgi-bin/carddisp.pl?gene=THBS1
HRAS	HRas Proto-Oncogene, GTPase	Protein Coding	P01112	55	GC11M009562	1.831609845	https://www.genecards.org/cgi-bin/carddisp.pl?gene=HRAS
CDK11B	Cyclin Dependent Kinase 11B	Protein Coding	P21127	45	GC01M011595	1.822308302	https://www.genecards.org/cgi-bin/carddisp.pl?gene=CDK11B
CDK11A	Cyclin Dependent Kinase 11A	Protein Coding	Q9UQ88	44	GC01M001702	1.822308302	https://www.genecards.org/cgi-bin/carddisp.pl?gene=CDK11A
CSK	C-Terminal Src Kinase	Protein Coding	P41240	51	GC15P074782	1.815265894	https://www.genecards.org/cgi-bin/carddisp.pl?gene=CSK
PPARG	Peroxisome Proliferator Activated Receptor Gamma	Protein Coding	P37231	56	GC03P012287	1.788955212	https://www.genecards.org/cgi-bin/carddisp.pl?gene=PPARG
IL6	Interleukin 6	Protein Coding	P05231	54	GC07P022725	1.788955212	https://www.genecards.org/cgi-bin/carddisp.pl?gene=IL6
MYH9	Myosin Heavy Chain 9	Protein Coding	P35579	51	GC22M036281	1.752063036	https://www.genecards.org/cgi-bin/carddisp.pl?gene=MYH9
CCR7	C-C Motif Chemokine Receptor 7	Protein Coding	P32248	48	GC17M067978	1.752063036	https://www.genecards.org/cgi-bin/carddisp.pl?gene=CCR7
MSLN	Mesothelin	Protein Coding	Q13421	47	GC16P059755	1.752063036	https://www.genecards.org/cgi-bin/carddisp.pl?gene=MSLN
CCDC178	Coiled-Coil Domain Containing 178	Protein Coding	Q5BJE1	34	GC18M032937	1.752063036	https://www.genecards.org/cgi-bin/carddisp.pl?gene=CCDC178
RAC1	Rac Family Small GTPase 1	Protein Coding	P63000	52	GC07P009178	1.745991945	https://www.genecards.org/cgi-bin/carddisp.pl?gene=RAC1
GRHL2	Grainyhead Like Transcription Factor 2	Protein Coding	Q6ISB3	45	GC08P101492	1.745991945	https://www.genecards.org/cgi-bin/carddisp.pl?gene=GRHL2
BIRC3	Baculoviral IAP Repeat Containing 3	Protein Coding	Q13489	50	GC11P102317	1.734977722	https://www.genecards.org/cgi-bin/carddisp.pl?gene=BIRC3
RHOG	Ras Homolog Family Member G	Protein Coding	P84095	44	GC11M009723	1.720625997	https://www.genecards.org/cgi-bin/carddisp.pl?gene=RHOG
CCAR2	Cell Cycle And Apoptosis Regulator 2	Protein Coding	Q8N163	40	GC08P022604	1.720625997	https://www.genecards.org/cgi-bin/carddisp.pl?gene=CCAR2
NQO1	NAD(P)H Quinone Dehydrogenase 1	Protein Coding	P15559	51	GC16M069706	1.710188389	https://www.genecards.org/cgi-bin/carddisp.pl?gene=NQO1
MMP13	Matrix Metallopeptidase 13	Protein Coding	P45452	53	GC11M102942	1.680916667	https://www.genecards.org/cgi-bin/carddisp.pl?gene=MMP13
FAS	Fas Cell Surface Death Receptor	Protein Coding	P25445	53	GC10P104467	1.665270209	https://www.genecards.org/cgi-bin/carddisp.pl?gene=FAS
MTA1	Metastasis Associated 1	Protein Coding	Q13330	46	GC14P105419	1.665270209	https://www.genecards.org/cgi-bin/carddisp.pl?gene=MTA1
MYO5A	Myosin VA	Protein Coding	Q9Y4I1	48	GC15M142209	1.660517454	https://www.genecards.org/cgi-bin/carddisp.pl?gene=MYO5A
EDA2R	Ectodysplasin A2 Receptor	Protein Coding	Q9HAV5	46	GC0XM066595	1.660517454	https://www.genecards.org/cgi-bin/carddisp.pl?gene=EDA2R
CCN6	Cellular Communication Network Factor 6	Protein Coding	O95389	45	GC06P120028	1.660517454	https://www.genecards.org/cgi-bin/carddisp.pl?gene=CCN6
MMP9	Matrix Metallopeptidase 9	Protein Coding	P14780	57	GC20P046008	1.644433379	https://www.genecards.org/cgi-bin/carddisp.pl?gene=MMP9
ABL1	ABL Proto-Oncogene 1, Non-Receptor Tyrosine Kinase	Protein Coding	P00519	56	GC09P130713	1.644433379	https://www.genecards.org/cgi-bin/carddisp.pl?gene=ABL1
SOD2	Superoxide Dismutase 2	Protein Coding	P04179	51	GC06M159669	1.644433379	https://www.genecards.org/cgi-bin/carddisp.pl?gene=SOD2
MAPK11	Mitogen-Activated Protein Kinase 11	Protein Coding	Q15759	50	GC22M050263	1.644433379	https://www.genecards.org/cgi-bin/carddisp.pl?gene=MAPK11
PTHLH	Parathyroid Hormone Like Hormone	Protein Coding	P12272	50	GC12M027959	1.634598851	https://www.genecards.org/cgi-bin/carddisp.pl?gene=PTHLH
RIPK1	Receptor Interacting Serine/Threonine Kinase 1	Protein Coding	Q13546	53	GC06P003825	1.623147368	https://www.genecards.org/cgi-bin/carddisp.pl?gene=RIPK1
PDGFB	Platelet Derived Growth Factor Subunit B	Protein Coding	P01127	54	GC22M073492	1.619072914	https://www.genecards.org/cgi-bin/carddisp.pl?gene=PDGFB
GLI2	GLI Family Zinc Finger 2	Protein Coding	P10070	52	GC02P120735	1.619072914	https://www.genecards.org/cgi-bin/carddisp.pl?gene=GLI2
CXCR4	C-X-C Motif Chemokine Receptor 4	Protein Coding	P61073	55	GC02M136114	1.601245642	https://www.genecards.org/cgi-bin/carddisp.pl?gene=CXCR4
HMGA1	High Mobility Group AT-Hook 1	Protein Coding	P17096	50	GC06P119025	1.592259884	https://www.genecards.org/cgi-bin/carddisp.pl?gene=HMGA1
SIK2	Salt Inducible Kinase 2	Protein Coding	Q9H0K1	48	GC11P112292	1.592259884	https://www.genecards.org/cgi-bin/carddisp.pl?gene=SIK2
TNFSF10	TNF Superfamily Member 10	Protein Coding	P50591	48	GC03M172505	1.592259884	https://www.genecards.org/cgi-bin/carddisp.pl?gene=TNFSF10
NOTCH1	Notch Receptor 1	Protein Coding	P46531	55	GC09M138467	1.571971297	https://www.genecards.org/cgi-bin/carddisp.pl?gene=NOTCH1
ANGPTL2	Angiopoietin Like 2	Protein Coding	Q9UKU9	41	GC09M127087	1.564353466	https://www.genecards.org/cgi-bin/carddisp.pl?gene=ANGPTL2
NTF3	Neurotrophin 3	Protein Coding	P20783	48	GC12P033693	1.563711643	https://www.genecards.org/cgi-bin/carddisp.pl?gene=NTF3
S100A4	S100 Calcium Binding Protein A4	Protein Coding	P26447	48	GC01M153543	1.563711643	https://www.genecards.org/cgi-bin/carddisp.pl?gene=S100A4
ETV4	ETS Variant Transcription Factor 4	Protein Coding	P43268	46	GC17M043527	1.563711643	https://www.genecards.org/cgi-bin/carddisp.pl?gene=ETV4
STAT6	Signal Transducer And Activator Of Transcription 6	Protein Coding	P42226	54	GC12M057095	1.536200762	https://www.genecards.org/cgi-bin/carddisp.pl?gene=STAT6
EIF2AK3	Eukaryotic Translation Initiation Factor 2 Alpha Kinase 3	Protein Coding	Q9NZJ5	53	GC02M088556	1.536200762	https://www.genecards.org/cgi-bin/carddisp.pl?gene=EIF2AK3
ACLY	ATP Citrate Lyase	Protein Coding	P53396	51	GC17M041866	1.536200762	https://www.genecards.org/cgi-bin/carddisp.pl?gene=ACLY
LAMC2	Laminin Subunit Gamma 2	Protein Coding	Q13753	51	GC01P183186	1.536200762	https://www.genecards.org/cgi-bin/carddisp.pl?gene=LAMC2
LAMB3	Laminin Subunit Beta 3	Protein Coding	Q13751	50	GC01M209614	1.536200762	https://www.genecards.org/cgi-bin/carddisp.pl?gene=LAMB3
PRDX6	Peroxiredoxin 6	Protein Coding	P30041	50	GC01P173477	1.536200762	https://www.genecards.org/cgi-bin/carddisp.pl?gene=PRDX6
TRAF6	TNF Receptor Associated Factor 6	Protein Coding	Q9Y4K3	50	GC11M036467	1.536200762	https://www.genecards.org/cgi-bin/carddisp.pl?gene=TRAF6
LAMA3	Laminin Subunit Alpha 3	Protein Coding	Q16787	49	GC18P023689	1.536200762	https://www.genecards.org/cgi-bin/carddisp.pl?gene=LAMA3
PHB1	Prohibitin 1	Protein Coding	P35232	49	GC17M068585	1.536200762	https://www.genecards.org/cgi-bin/carddisp.pl?gene=PHB1
PTK7	Protein Tyrosine Kinase 7 (Inactive)	Protein Coding	Q13308	48	GC06P043076	1.536200762	https://www.genecards.org/cgi-bin/carddisp.pl?gene=PTK7
KIF2A	Kinesin Family Member 2A	Protein Coding	O00139	47	GC05P062306	1.536200762	https://www.genecards.org/cgi-bin/carddisp.pl?gene=KIF2A
RAB1B	RAB1B, Member RAS Oncogene Family	Protein Coding	Q9H0U4	44	GC11P082005	1.536200762	https://www.genecards.org/cgi-bin/carddisp.pl?gene=RAB1B
PELP1	Proline, Glutamate And Leucine Rich Protein 1	Protein Coding	Q8IZL8	42	GC17M004669	1.536200762	https://www.genecards.org/cgi-bin/carddisp.pl?gene=PELP1
HTRA1	HtrA Serine Peptidase 1	Protein Coding	Q92743	48	GC10P122461	1.533040285	https://www.genecards.org/cgi-bin/carddisp.pl?gene=HTRA1
LATS1	Large Tumor Suppressor Kinase 1	Protein Coding	O95835	48	GC06M149658	1.533040285	https://www.genecards.org/cgi-bin/carddisp.pl?gene=LATS1
CEACAM3	CEA Cell Adhesion Molecule 3	Protein Coding	P40198	46	GC19P041796	1.533040285	https://www.genecards.org/cgi-bin/carddisp.pl?gene=CEACAM3
CDH2	Cadherin 2	Protein Coding	P19022	55	GC18M032084	1.512079716	https://www.genecards.org/cgi-bin/carddisp.pl?gene=CDH2
CSNK2A1	Casein Kinase 2 Alpha 1	Protein Coding	P68400	54	GC20M000472	1.512079716	https://www.genecards.org/cgi-bin/carddisp.pl?gene=CSNK2A1
EDIL3	EGF Like Repeats And Discoidin Domains 3	Protein Coding	O43854	44	GC05M083940	1.512079716	https://www.genecards.org/cgi-bin/carddisp.pl?gene=EDIL3
ZEB2	Zinc Finger E-Box Binding Homeobox 2	Protein Coding	O60315	51	GC02M144384	1.499687195	https://www.genecards.org/cgi-bin/carddisp.pl?gene=ZEB2
TLN1	Talin 1	Protein Coding	Q9Y490	46	GC09M035696	1.499687195	https://www.genecards.org/cgi-bin/carddisp.pl?gene=TLN1
SIRT3	Sirtuin 3	Protein Coding	Q9NTG7	51	GC11M000215	1.486719131	https://www.genecards.org/cgi-bin/carddisp.pl?gene=SIRT3
OLFM3	Olfactomedin 3	Protein Coding	Q96PB7	41	GC01M101802	1.486719131	https://www.genecards.org/cgi-bin/carddisp.pl?gene=OLFM3
CLU	Clusterin	Protein Coding	P10909	51	GC08M027596	1.4627949	https://www.genecards.org/cgi-bin/carddisp.pl?gene=CLU
SPINK1	Serine Peptidase Inhibitor Kazal Type 1	Protein Coding	P00995	46	GC05M147825	1.4627949	https://www.genecards.org/cgi-bin/carddisp.pl?gene=SPINK1
CPEB2	Cytoplasmic Polyadenylation Element Binding Protein 2	Protein Coding	Q7Z5Q1	39	GC04P023031	1.4627949	https://www.genecards.org/cgi-bin/carddisp.pl?gene=CPEB2
NAT1	N-Acetyltransferase 1	Protein Coding	P18440	48	GC08P018183	1.459906101	https://www.genecards.org/cgi-bin/carddisp.pl?gene=NAT1
TSG101	Tumor Susceptibility 101	Protein Coding	Q99816	47	GC11M018468	1.459906101	https://www.genecards.org/cgi-bin/carddisp.pl?gene=TSG101
SERPINA1	Serpin Family A Member 1	Protein Coding	P01009	53	GC14M094376	1.439506769	https://www.genecards.org/cgi-bin/carddisp.pl?gene=SERPINA1
AKT3	AKT Serine/Threonine Kinase 3	Protein Coding	Q9Y243	58	GC01M243488	1.431357861	https://www.genecards.org/cgi-bin/carddisp.pl?gene=AKT3
MAPK14	Mitogen-Activated Protein Kinase 14	Protein Coding	Q16539	54	GC06P119053	1.431357861	https://www.genecards.org/cgi-bin/carddisp.pl?gene=MAPK14
RELA	RELA Proto-Oncogene, NF-KB Subunit	Protein Coding	Q04206	54	GC11M065653	1.431357861	https://www.genecards.org/cgi-bin/carddisp.pl?gene=RELA
RPS6KA1	Ribosomal Protein S6 Kinase A1	Protein Coding	Q15418	54	GC01P031698	1.431357861	https://www.genecards.org/cgi-bin/carddisp.pl?gene=RPS6KA1
TNFRSF1A	TNF Receptor Superfamily Member 1A	Protein Coding	P19438	53	GC12M006328	1.431357861	https://www.genecards.org/cgi-bin/carddisp.pl?gene=TNFRSF1A
FASLG	Fas Ligand	Protein Coding	P48023	52	GC01P172659	1.431357861	https://www.genecards.org/cgi-bin/carddisp.pl?gene=FASLG
AFP	Alpha Fetoprotein	Protein Coding	P02771	51	GC04P073431	1.431357861	https://www.genecards.org/cgi-bin/carddisp.pl?gene=AFP
EEF1A1	Eukaryotic Translation Elongation Factor 1 Alpha 1	Protein Coding	P68104	48	GC06M087895	1.431357861	https://www.genecards.org/cgi-bin/carddisp.pl?gene=EEF1A1
ITGA8	Integrin Subunit Alpha 8	Protein Coding	P53708	48	GC10M015513	1.431357861	https://www.genecards.org/cgi-bin/carddisp.pl?gene=ITGA8
SATB1	SATB Homeobox 1	Protein Coding	Q01826	48	GC03M025064	1.431357861	https://www.genecards.org/cgi-bin/carddisp.pl?gene=SATB1
PBK	PDZ Binding Kinase	Protein Coding	Q96KB5	47	GC08M027809	1.431357861	https://www.genecards.org/cgi-bin/carddisp.pl?gene=PBK
CD63	CD63 Molecule	Protein Coding	P08962	46	GC12M055727	1.431357861	https://www.genecards.org/cgi-bin/carddisp.pl?gene=CD63
LTB4R2	Leukotriene B4 Receptor 2	Protein Coding	Q9NPC1	46	GC14P041769	1.431357861	https://www.genecards.org/cgi-bin/carddisp.pl?gene=LTB4R2
NOX4	NADPH Oxidase 4	Protein Coding	Q9NPH5	46	GC11M089324	1.431357861	https://www.genecards.org/cgi-bin/carddisp.pl?gene=NOX4
MAVS	Mitochondrial Antiviral Signaling Protein	Protein Coding	Q7Z434	44	GC20P007226	1.431357861	https://www.genecards.org/cgi-bin/carddisp.pl?gene=MAVS
HRC	Histidine Rich Calcium Binding Protein	Protein Coding	P23327	40	GC19M049151	1.431357861	https://www.genecards.org/cgi-bin/carddisp.pl?gene=HRC
RHOB	Ras Homolog Family Member B	Protein Coding	P62745	48	GC02P020447	1.420920372	https://www.genecards.org/cgi-bin/carddisp.pl?gene=RHOB
PPP1R13B	Protein Phosphatase 1 Regulatory Subunit 13B	Protein Coding	Q96KQ4	41	GC14M103733	1.420920372	https://www.genecards.org/cgi-bin/carddisp.pl?gene=PPP1R13B
MET	MET Proto-Oncogene, Receptor Tyrosine Kinase	Protein Coding	P08581	58	GC07P116672	1.413388014	https://www.genecards.org/cgi-bin/carddisp.pl?gene=MET
PLG	Plasminogen	Protein Coding	P00747	53	GC06P160702	1.408075333	https://www.genecards.org/cgi-bin/carddisp.pl?gene=PLG
RAF1	Raf-1 Proto-Oncogene, Serine/Threonine Kinase	Protein Coding	P04049	58	GC03M012583	1.400686502	https://www.genecards.org/cgi-bin/carddisp.pl?gene=RAF1
EPHA2	EPH Receptor A2	Protein Coding	P29317	56	GC01M016124	1.400686502	https://www.genecards.org/cgi-bin/carddisp.pl?gene=EPHA2
PARP1	Poly(ADP-Ribose) Polymerase 1	Protein Coding	P09874	54	GC01M226360	1.400686502	https://www.genecards.org/cgi-bin/carddisp.pl?gene=PARP1
BRCA2	BRCA2 DNA Repair Associated	Protein Coding	P51587	52	GC13P032315	1.400686502	https://www.genecards.org/cgi-bin/carddisp.pl?gene=BRCA2
MAPK10	Mitogen-Activated Protein Kinase 10	Protein Coding	P53779	52	GC04M085990	1.400686502	https://www.genecards.org/cgi-bin/carddisp.pl?gene=MAPK10
PRKCQ	Protein Kinase C Theta	Protein Coding	Q04759	52	GC10M006775	1.400686502	https://www.genecards.org/cgi-bin/carddisp.pl?gene=PRKCQ
RB1	RB Transcriptional Corepressor 1	Protein Coding	P06400	52	GC13P048303	1.400686502	https://www.genecards.org/cgi-bin/carddisp.pl?gene=RB1
DOCK1	Dedicator Of Cytokinesis 1	Protein Coding	Q14185	49	GC10P126905	1.400686502	https://www.genecards.org/cgi-bin/carddisp.pl?gene=DOCK1
SP1	Sp1 Transcription Factor	Protein Coding	P08047	49	GC12P053380	1.400686502	https://www.genecards.org/cgi-bin/carddisp.pl?gene=SP1
HAVCR2	Hepatitis A Virus Cellular Receptor 2	Protein Coding	Q8TDQ0	48	GC05M157063	1.400686502	https://www.genecards.org/cgi-bin/carddisp.pl?gene=HAVCR2
PDCD4	Programmed Cell Death 4	Protein Coding	Q53EL6	47	GC10P110871	1.400686502	https://www.genecards.org/cgi-bin/carddisp.pl?gene=PDCD4
VTN	Vitronectin	Protein Coding	P04004	47	GC17M067441	1.400686502	https://www.genecards.org/cgi-bin/carddisp.pl?gene=VTN
INHBB	Inhibin Subunit Beta B	Protein Coding	P09529	46	GC02P128987	1.400686502	https://www.genecards.org/cgi-bin/carddisp.pl?gene=INHBB
RANBP9	RAN Binding Protein 9	Protein Coding	Q96S59	46	GC06M013621	1.400686502	https://www.genecards.org/cgi-bin/carddisp.pl?gene=RANBP9
PRPF4B	Pre-MRNA Processing Factor 4B	Protein Coding	Q13523	44	GC06P004021	1.400686502	https://www.genecards.org/cgi-bin/carddisp.pl?gene=PRPF4B
SESN1	Sestrin 1	Protein Coding	Q9Y6P5	44	GC06M108986	1.400686502	https://www.genecards.org/cgi-bin/carddisp.pl?gene=SESN1
SESN3	Sestrin 3	Protein Coding	P58005	42	GC11M117533	1.400686502	https://www.genecards.org/cgi-bin/carddisp.pl?gene=SESN3
ZBTB7A	Zinc Finger And BTB Domain Containing 7A	Protein Coding	O95365	41	GC19M016683	1.400686502	https://www.genecards.org/cgi-bin/carddisp.pl?gene=ZBTB7A
CD24	CD24 Molecule	Protein Coding	P25063	38	GC06M106969	1.400686502	https://www.genecards.org/cgi-bin/carddisp.pl?gene=CD24
ELANE	Elastase, Neutrophil Expressed	Protein Coding	P08246	54	GC19P094739	1.371249318	https://www.genecards.org/cgi-bin/carddisp.pl?gene=ELANE
KDR	Kinase Insert Domain Receptor	Protein Coding	P35968	57	GC04M055078	1.367333412	https://www.genecards.org/cgi-bin/carddisp.pl?gene=KDR
MDM2	MDM2 Proto-Oncogene	Protein Coding	Q00987	57	GC12P068808	1.367333412	https://www.genecards.org/cgi-bin/carddisp.pl?gene=MDM2
IDH1	Isocitrate Dehydrogenase (NADP(+)) 1	Protein Coding	O75874	56	GC02M208236	1.367333412	https://www.genecards.org/cgi-bin/carddisp.pl?gene=IDH1
NFE2L2	NFE2 Like BZIP Transcription Factor 2	Protein Coding	Q16236	54	GC02M177227	1.367333412	https://www.genecards.org/cgi-bin/carddisp.pl?gene=NFE2L2
ZEB1	Zinc Finger E-Box Binding Homeobox 1	Protein Coding	P37275	52	GC10P031318	1.367333412	https://www.genecards.org/cgi-bin/carddisp.pl?gene=ZEB1
KL	Klotho	Protein Coding	Q9UEF7	51	GC13P033016	1.367333412	https://www.genecards.org/cgi-bin/carddisp.pl?gene=KL
NAMPT	Nicotinamide Phosphoribosyltransferase	Protein Coding	P43490	51	GC07M106248	1.367333412	https://www.genecards.org/cgi-bin/carddisp.pl?gene=NAMPT
PRKCI	Protein Kinase C Iota	Protein Coding	P41743	51	GC03P170222	1.367333412	https://www.genecards.org/cgi-bin/carddisp.pl?gene=PRKCI
CRYAB	Crystallin Alpha B	Protein Coding	P02511	50	GC11M111908	1.367333412	https://www.genecards.org/cgi-bin/carddisp.pl?gene=CRYAB
HK2	Hexokinase 2	Protein Coding	P52789	50	GC02P074833	1.367333412	https://www.genecards.org/cgi-bin/carddisp.pl?gene=HK2
FGF2	Fibroblast Growth Factor 2	Protein Coding	P09038	49	GC04P122826	1.367333412	https://www.genecards.org/cgi-bin/carddisp.pl?gene=FGF2
LTF	Lactotransferrin	Protein Coding	P02788	49	GC03M046435	1.367333412	https://www.genecards.org/cgi-bin/carddisp.pl?gene=LTF
EPHB6	EPH Receptor B6	Protein Coding	O15197	48	GC07P154340	1.367333412	https://www.genecards.org/cgi-bin/carddisp.pl?gene=EPHB6
IQGAP1	IQ Motif Containing GTPase Activating Protein 1	Protein Coding	P46940	47	GC15P090388	1.367333412	https://www.genecards.org/cgi-bin/carddisp.pl?gene=IQGAP1
MGAT5	Alpha-1,6-Mannosylglycoprotein 6-Beta-N-Acetylglucosaminyltransferase	Protein Coding	Q09328	45	GC02P134119	1.367333412	https://www.genecards.org/cgi-bin/carddisp.pl?gene=MGAT5
SDCBP	Syndecan Binding Protein	Protein Coding	O00560	44	GC08P058539	1.367333412	https://www.genecards.org/cgi-bin/carddisp.pl?gene=SDCBP
ABHD2	Abhydrolase Domain Containing 2, Acylglycerol Lipase	Protein Coding	P08910	42	GC15P143423	1.367333412	https://www.genecards.org/cgi-bin/carddisp.pl?gene=ABHD2
TRIM31	Tripartite Motif Containing 31	Protein Coding	Q9BZY9	42	GC06M087107	1.367333412	https://www.genecards.org/cgi-bin/carddisp.pl?gene=TRIM31
SPIB	Spi-B Transcription Factor	Protein Coding	Q01892	41	GC19P050418	1.367333412	https://www.genecards.org/cgi-bin/carddisp.pl?gene=SPIB
PDGFRA	Platelet Derived Growth Factor Receptor Alpha	Protein Coding	P16234	57	GC04P054229	1.330441117	https://www.genecards.org/cgi-bin/carddisp.pl?gene=PDGFRA
TLR3	Toll Like Receptor 3	Protein Coding	O15455	54	GC04P186059	1.330441117	https://www.genecards.org/cgi-bin/carddisp.pl?gene=TLR3
ROCK1	Rho Associated Coiled-Coil Containing Protein Kinase 1	Protein Coding	Q13464	53	GC18M031986	1.330441117	https://www.genecards.org/cgi-bin/carddisp.pl?gene=ROCK1
VEGFA	Vascular Endothelial Growth Factor A	Protein Coding	P15692	53	GC06P043770	1.330441117	https://www.genecards.org/cgi-bin/carddisp.pl?gene=VEGFA
CASP10	Caspase 10	Protein Coding	Q92851	52	GC02P201182	1.330441117	https://www.genecards.org/cgi-bin/carddisp.pl?gene=CASP10
PAK4	P21 (RAC1) Activated Kinase 4	Protein Coding	O96013	52	GC19P039125	1.330441117	https://www.genecards.org/cgi-bin/carddisp.pl?gene=PAK4
PLAT	Plasminogen Activator, Tissue Type	Protein Coding	P00750	52	GC08M042174	1.330441117	https://www.genecards.org/cgi-bin/carddisp.pl?gene=PLAT
PIN1	Peptidylprolyl Cis/Trans Isomerase, NIMA-Interacting 1	Protein Coding	Q13526	51	GC19P009835	1.330441117	https://www.genecards.org/cgi-bin/carddisp.pl?gene=PIN1
PLK4	Polo Like Kinase 4	Protein Coding	O00444	51	GC04P127880	1.330441117	https://www.genecards.org/cgi-bin/carddisp.pl?gene=PLK4
YWHAZ	Tyrosine 3-Monooxygenase/Tryptophan 5-Monooxygenase Activation Protein Zeta	Protein Coding	P63104	51	GC08M100917	1.330441117	https://www.genecards.org/cgi-bin/carddisp.pl?gene=YWHAZ
IL1RAP	Interleukin 1 Receptor Accessory Protein	Protein Coding	Q9NPH3	49	GC03P190514	1.330441117	https://www.genecards.org/cgi-bin/carddisp.pl?gene=IL1RAP
TWIST1	Twist Family BHLH Transcription Factor 1	Protein Coding	Q15672	49	GC07M019020	1.330441117	https://www.genecards.org/cgi-bin/carddisp.pl?gene=TWIST1
BMP6	Bone Morphogenetic Protein 6	Protein Coding	P22004	48	GC06P007726	1.330441117	https://www.genecards.org/cgi-bin/carddisp.pl?gene=BMP6
ELK1	ETS Transcription Factor ELK1	Protein Coding	P19419	48	GC0XM047635	1.330441117	https://www.genecards.org/cgi-bin/carddisp.pl?gene=ELK1
UBE2C	Ubiquitin Conjugating Enzyme E2 C	Protein Coding	O00762	47	GC20P045812	1.330441117	https://www.genecards.org/cgi-bin/carddisp.pl?gene=UBE2C
BNIP3L	BCL2 Interacting Protein 3 Like	Protein Coding	O60238	46	GC08P026383	1.330441117	https://www.genecards.org/cgi-bin/carddisp.pl?gene=BNIP3L
KDM3A	Lysine Demethylase 3A	Protein Coding	Q9Y4C1	46	GC02P086440	1.330441117	https://www.genecards.org/cgi-bin/carddisp.pl?gene=KDM3A
PRDX4	Peroxiredoxin 4	Protein Coding	Q13162	46	GC0XP023665	1.330441117	https://www.genecards.org/cgi-bin/carddisp.pl?gene=PRDX4
BNIP3	BCL2 Interacting Protein 3	Protein Coding	Q12983	44	GC10M131966	1.330441117	https://www.genecards.org/cgi-bin/carddisp.pl?gene=BNIP3
LMO3	LIM Domain Only 3	Protein Coding	Q8TAP4	41	GC12M016548	1.330441117	https://www.genecards.org/cgi-bin/carddisp.pl?gene=LMO3
PPME1	Protein Phosphatase Methylesterase 1	Protein Coding	Q9Y570	41	GC11P082392	1.330441117	https://www.genecards.org/cgi-bin/carddisp.pl?gene=PPME1
ZNF32	Zinc Finger Protein 32	Protein Coding	P17041	37	GC10M043643	1.330441117	https://www.genecards.org/cgi-bin/carddisp.pl?gene=ZNF32
TUBB3	Tubulin Beta 3 Class III	Protein Coding	Q13509	52	GC16P092506	1.306516886	https://www.genecards.org/cgi-bin/carddisp.pl?gene=TUBB3
HSP90B1	Heat Shock Protein 90 Beta Family Member 1	Protein Coding	P14625	51	GC12P103930	1.306516886	https://www.genecards.org/cgi-bin/carddisp.pl?gene=HSP90B1
PTPN11	Protein Tyrosine Phosphatase Non-Receptor Type 11	Protein Coding	Q06124	57	GC12P112418	1.288566589	https://www.genecards.org/cgi-bin/carddisp.pl?gene=PTPN11
SLC2A1	Solute Carrier Family 2 Member 1	Protein Coding	P11166	56	GC01M042925	1.288566589	https://www.genecards.org/cgi-bin/carddisp.pl?gene=SLC2A1
HMOX1	Heme Oxygenase 1	Protein Coding	P09601	55	GC22P035380	1.288566589	https://www.genecards.org/cgi-bin/carddisp.pl?gene=HMOX1
PRKACA	Protein Kinase CAMP-Activated Catalytic Subunit Alpha	Protein Coding	P17612	55	GC19M017498	1.288566589	https://www.genecards.org/cgi-bin/carddisp.pl?gene=PRKACA
CD36	CD36 Molecule	Protein Coding	P16671	53	GC07P080369	1.288566589	https://www.genecards.org/cgi-bin/carddisp.pl?gene=CD36
PIK3R2	Phosphoinositide-3-Kinase Regulatory Subunit 2	Protein Coding	O00459	53	GC19P018153	1.288566589	https://www.genecards.org/cgi-bin/carddisp.pl?gene=PIK3R2
PPP2CA	Protein Phosphatase 2 Catalytic Subunit Alpha	Protein Coding	P67775	53	GC05M134194	1.288566589	https://www.genecards.org/cgi-bin/carddisp.pl?gene=PPP2CA
LRP1	LDL Receptor Related Protein 1	Protein Coding	Q07954	52	GC12P057128	1.288566589	https://www.genecards.org/cgi-bin/carddisp.pl?gene=LRP1
PAK2	P21 (RAC1) Activated Kinase 2	Protein Coding	Q13177	52	GC03P196739	1.288566589	https://www.genecards.org/cgi-bin/carddisp.pl?gene=PAK2
PAK3	P21 (RAC1) Activated Kinase 3	Protein Coding	O75914	52	GC0XP110944	1.288566589	https://www.genecards.org/cgi-bin/carddisp.pl?gene=PAK3
CASP6	Caspase 6	Protein Coding	P55212	51	GC04M109688	1.288566589	https://www.genecards.org/cgi-bin/carddisp.pl?gene=CASP6
CDH3	Cadherin 3	Protein Coding	P22223	51	GC16P069005	1.288566589	https://www.genecards.org/cgi-bin/carddisp.pl?gene=CDH3
TGFBR3	Transforming Growth Factor Beta Receptor 3	Protein Coding	Q03167	51	GC01M091680	1.288566589	https://www.genecards.org/cgi-bin/carddisp.pl?gene=TGFBR3
EEF2K	Eukaryotic Elongation Factor 2 Kinase	Protein Coding	O00418	50	GC16P060419	1.288566589	https://www.genecards.org/cgi-bin/carddisp.pl?gene=EEF2K
LPAR1	Lysophosphatidic Acid Receptor 1	Protein Coding	Q92633	50	GC09M110873	1.288566589	https://www.genecards.org/cgi-bin/carddisp.pl?gene=LPAR1
PTK6	Protein Tyrosine Kinase 6	Protein Coding	Q13882	50	GC20M063528	1.288566589	https://www.genecards.org/cgi-bin/carddisp.pl?gene=PTK6
TCF7L2	Transcription Factor 7 Like 2	Protein Coding	Q9NQB0	50	GC10P112950	1.288566589	https://www.genecards.org/cgi-bin/carddisp.pl?gene=TCF7L2
RBL2	RB Transcriptional Corepressor Like 2	Protein Coding	Q08999	49	GC16P053433	1.288566589	https://www.genecards.org/cgi-bin/carddisp.pl?gene=RBL2
SIRPA	Signal Regulatory Protein Alpha	Protein Coding	P78324	49	GC20P001894	1.288566589	https://www.genecards.org/cgi-bin/carddisp.pl?gene=SIRPA
CEACAM1	CEA Cell Adhesion Molecule 1	Protein Coding	P13688	48	GC19M042507	1.288566589	https://www.genecards.org/cgi-bin/carddisp.pl?gene=CEACAM1
GLO1	Glyoxalase I	Protein Coding	Q04760	48	GC06M087421	1.288566589	https://www.genecards.org/cgi-bin/carddisp.pl?gene=GLO1
TRAF2	TNF Receptor Associated Factor 2	Protein Coding	Q12933	48	GC09P136881	1.288566589	https://www.genecards.org/cgi-bin/carddisp.pl?gene=TRAF2
ADCY10	Adenylate Cyclase 10	Protein Coding	Q96PN6	47	GC01M167809	1.288566589	https://www.genecards.org/cgi-bin/carddisp.pl?gene=ADCY10
GDF2	Growth Differentiation Factor 2	Protein Coding	Q9UK05	47	GC10P047322	1.288566589	https://www.genecards.org/cgi-bin/carddisp.pl?gene=GDF2
IL17A	Interleukin 17A	Protein Coding	Q16552	47	GC06P052186	1.288566589	https://www.genecards.org/cgi-bin/carddisp.pl?gene=IL17A
VPS37A	VPS37A Subunit Of ESCRT-I	Protein Coding	Q8NEZ2	46	GC08P017246	1.288566589	https://www.genecards.org/cgi-bin/carddisp.pl?gene=VPS37A
APOBEC3G	Apolipoprotein B MRNA Editing Enzyme Catalytic Subunit 3G	Protein Coding	Q9HC16	45	GC22P060926	1.288566589	https://www.genecards.org/cgi-bin/carddisp.pl?gene=APOBEC3G
BAG1	BAG Cochaperone 1	Protein Coding	Q99933	45	GC09M033245	1.288566589	https://www.genecards.org/cgi-bin/carddisp.pl?gene=BAG1
MNX1	Motor Neuron And Pancreas Homeobox 1	Protein Coding	P50219	45	GC07M156994	1.288566589	https://www.genecards.org/cgi-bin/carddisp.pl?gene=MNX1
TNFRSF12A	TNF Receptor Superfamily Member 12A	Protein Coding	Q9NP84	45	GC16P003018	1.288566589	https://www.genecards.org/cgi-bin/carddisp.pl?gene=TNFRSF12A
COL13A1	Collagen Type XIII Alpha 1 Chain	Protein Coding	Q5TAT6	44	GC10P069801	1.288566589	https://www.genecards.org/cgi-bin/carddisp.pl?gene=COL13A1
RAD9A	RAD9 Checkpoint Clamp Component A	Protein Coding	Q99638	44	GC11P082081	1.288566589	https://www.genecards.org/cgi-bin/carddisp.pl?gene=RAD9A
IFI27	Interferon Alpha Inducible Protein 27	Protein Coding	P40305	41	GC14P094104	1.288566589	https://www.genecards.org/cgi-bin/carddisp.pl?gene=IFI27
MEGF11	Multiple EGF Like Domains 11	Protein Coding	A6BM72	40	GC15M065895	1.288566589	https://www.genecards.org/cgi-bin/carddisp.pl?gene=MEGF11
ITPRIP	Inositol 1,4,5-Trisphosphate Receptor Interacting Protein	Protein Coding	Q8IWB1	39	GC10M104309	1.288566589	https://www.genecards.org/cgi-bin/carddisp.pl?gene=ITPRIP
BCL2L15	BCL2 Like 15	Protein Coding	Q5TBC7	35	GC01M113876	1.288566589	https://www.genecards.org/cgi-bin/carddisp.pl?gene=BCL2L15
NOTCH3	Notch Receptor 3	Protein Coding	Q9UM47	54	GC19M015159	1.238895535	https://www.genecards.org/cgi-bin/carddisp.pl?gene=NOTCH3
GLUD1	Glutamate Dehydrogenase 1	Protein Coding	P00367	53	GC10M087050	1.238895535	https://www.genecards.org/cgi-bin/carddisp.pl?gene=GLUD1
PTPN1	Protein Tyrosine Phosphatase Non-Receptor Type 1	Protein Coding	P18031	53	GC20P050510	1.238895535	https://www.genecards.org/cgi-bin/carddisp.pl?gene=PTPN1
RPS6KB1	Ribosomal Protein S6 Kinase B1	Protein Coding	P23443	53	GC17P059893	1.238895535	https://www.genecards.org/cgi-bin/carddisp.pl?gene=RPS6KB1
FASN	Fatty Acid Synthase	Protein Coding	P49327	52	GC17M082078	1.238895535	https://www.genecards.org/cgi-bin/carddisp.pl?gene=FASN
PPP2R1A	Protein Phosphatase 2 Scaffold Subunit Aalpha	Protein Coding	P30153	52	GC19P096484	1.238895535	https://www.genecards.org/cgi-bin/carddisp.pl?gene=PPP2R1A
SIRT1	Sirtuin 1	Protein Coding	Q96EB6	52	GC10P067884	1.238895535	https://www.genecards.org/cgi-bin/carddisp.pl?gene=SIRT1
TPM1	Tropomyosin 1	Protein Coding	P09493	52	GC15P147347	1.238895535	https://www.genecards.org/cgi-bin/carddisp.pl?gene=TPM1
COL4A2	Collagen Type IV Alpha 2 Chain	Protein Coding	P08572	50	GC13P110305	1.238895535	https://www.genecards.org/cgi-bin/carddisp.pl?gene=COL4A2
CTNND1	Catenin Delta 1	Protein Coding	O60716	48	GC11P058457	1.238895535	https://www.genecards.org/cgi-bin/carddisp.pl?gene=CTNND1
PPP2R2A	Protein Phosphatase 2 Regulatory Subunit Balpha	Protein Coding	P63151	48	GC08P026292	1.238895535	https://www.genecards.org/cgi-bin/carddisp.pl?gene=PPP2R2A
CD151	CD151 Molecule (Raph Blood Group)	Protein Coding	P48509	47	GC11P005728	1.238895535	https://www.genecards.org/cgi-bin/carddisp.pl?gene=CD151
MMP11	Matrix Metallopeptidase 11	Protein Coding	P24347	47	GC22P023768	1.238895535	https://www.genecards.org/cgi-bin/carddisp.pl?gene=MMP11
SEMA7A	Semaphorin 7A (John Milton Hagen Blood Group)	Protein Coding	O75326	47	GC15M074409	1.238895535	https://www.genecards.org/cgi-bin/carddisp.pl?gene=SEMA7A
ARHGEF7	Rho Guanine Nucleotide Exchange Factor 7	Protein Coding	Q14155	46	GC13P111114	1.238895535	https://www.genecards.org/cgi-bin/carddisp.pl?gene=ARHGEF7
CCN1	Cellular Communication Network Factor 1	Protein Coding	O00622	44	GC01P085585	1.238895535	https://www.genecards.org/cgi-bin/carddisp.pl?gene=CCN1
PPP2R5A	Protein Phosphatase 2 Regulatory Subunit B'Alpha	Protein Coding	Q15172	44	GC01P212285	1.238895535	https://www.genecards.org/cgi-bin/carddisp.pl?gene=PPP2R5A
BST2	Bone Marrow Stromal Cell Antigen 2	Protein Coding	Q10589	42	GC19M017523	1.238895535	https://www.genecards.org/cgi-bin/carddisp.pl?gene=BST2
PPP2R2D	Protein Phosphatase 2 Regulatory Subunit Bdelta	Protein Coding	Q66LE6	39	GC10P131900	1.238895535	https://www.genecards.org/cgi-bin/carddisp.pl?gene=PPP2R2D
VSTM2L	V-Set And Transmembrane Domain Containing 2 Like	Protein Coding	Q96N03	39	GC20P037903	1.238895535	https://www.genecards.org/cgi-bin/carddisp.pl?gene=VSTM2L
SHC1	SHC Adaptor Protein 1	Protein Coding	P29353	47	GC01M154962	1.216474175	https://www.genecards.org/cgi-bin/carddisp.pl?gene=SHC1
SLC39A6	Solute Carrier Family 39 Member 6	Protein Coding	Q13433	44	GC18M036108	1.208633423	https://www.genecards.org/cgi-bin/carddisp.pl?gene=SLC39A6
BUB1	BUB1 Mitotic Checkpoint Serine/Threonine Kinase	Protein Coding	O43683	52	GC02M110637	1.174163103	https://www.genecards.org/cgi-bin/carddisp.pl?gene=BUB1
BUB3	BUB3 Mitotic Checkpoint Protein	Protein Coding	O43684	51	GC10P123154	1.174163103	https://www.genecards.org/cgi-bin/carddisp.pl?gene=BUB3
CDC25C	Cell Division Cycle 25C	Protein Coding	P30307	51	GC05M138285	1.174163103	https://www.genecards.org/cgi-bin/carddisp.pl?gene=CDC25C
CDK1	Cyclin Dependent Kinase 1	Protein Coding	P06493	51	GC10P060772	1.174163103	https://www.genecards.org/cgi-bin/carddisp.pl?gene=CDK1
SETD2	SET Domain Containing 2, Histone Lysine Methyltransferase	Protein Coding	Q9BYW2	51	GC03M047033	1.174163103	https://www.genecards.org/cgi-bin/carddisp.pl?gene=SETD2
FER	FER Tyrosine Kinase	Protein Coding	P16591	50	GC05P108747	1.174163103	https://www.genecards.org/cgi-bin/carddisp.pl?gene=FER
ITGB5	Integrin Subunit Beta 5	Protein Coding	P18084	50	GC03M124761	1.174163103	https://www.genecards.org/cgi-bin/carddisp.pl?gene=ITGB5
TP73	Tumor Protein P73	Protein Coding	O15350	49	GC01P003652	1.174163103	https://www.genecards.org/cgi-bin/carddisp.pl?gene=TP73
MAD2L1	Mitotic Arrest Deficient 2 Like 1	Protein Coding	Q13257	48	GC04M120055	1.174163103	https://www.genecards.org/cgi-bin/carddisp.pl?gene=MAD2L1
SLCO1B3	Solute Carrier Organic Anion Transporter Family Member 1B3	Protein Coding	Q9NPD5	48	GC12P020810	1.174163103	https://www.genecards.org/cgi-bin/carddisp.pl?gene=SLCO1B3
DLG1	Discs Large MAGUK Scaffold Protein 1	Protein Coding	Q12959	47	GC03M197042	1.174163103	https://www.genecards.org/cgi-bin/carddisp.pl?gene=DLG1
PDCD6IP	Programmed Cell Death 6 Interacting Protein	Protein Coding	Q8WUM4	47	GC03P033798	1.174163103	https://www.genecards.org/cgi-bin/carddisp.pl?gene=PDCD6IP
BCL2L2	BCL2 Like 2	Protein Coding	Q92843	46	GC14P042069	1.174163103	https://www.genecards.org/cgi-bin/carddisp.pl?gene=BCL2L2
EDAR	Ectodysplasin A Receptor	Protein Coding	Q9UNE0	45	GC02M108894	1.174163103	https://www.genecards.org/cgi-bin/carddisp.pl?gene=EDAR
SH3GLB1	SH3 Domain Containing GRB2 Like, Endophilin B1	Protein Coding	Q9Y371	45	GC01P086704	1.174163103	https://www.genecards.org/cgi-bin/carddisp.pl?gene=SH3GLB1
CRIPTO	Cripto, EGF-CFC Family Member	Protein Coding	P13385	44	GC03P055149	1.174163103	https://www.genecards.org/cgi-bin/carddisp.pl?gene=CRIPTO
SCRIB	Scribble Planar Cell Polarity Protein	Protein Coding	C0HLS1	43	GC08M146307	1.174163103	https://www.genecards.org/cgi-bin/carddisp.pl?gene=SCRIB
DYNLL2	Dynein Light Chain LC8-Type 2	Protein Coding	Q96FJ2	41	GC17P058083	1.174163103	https://www.genecards.org/cgi-bin/carddisp.pl?gene=DYNLL2
SNAI2	Snail Family Transcriptional Repressor 2	Protein Coding	O43623	47	GC08M048917	1.120087385	https://www.genecards.org/cgi-bin/carddisp.pl?gene=SNAI2
BAG4	BAG Cochaperone 4	Protein Coding	O95429	42	GC08P038176	1.111827731	https://www.genecards.org/cgi-bin/carddisp.pl?gene=BAG4
F10	Coagulation Factor X	Protein Coding	P00742	53	GC13P113122	1.01788497	https://www.genecards.org/cgi-bin/carddisp.pl?gene=F10
F3	Coagulation Factor III, Tissue Factor	Protein Coding	P13726	49	GC01M094782	1.01788497	https://www.genecards.org/cgi-bin/carddisp.pl?gene=F3
ADAMTSL1	ADAMTS Like 1	Protein Coding	Q8N6G6	45	GC09P017906	1.01788497	https://www.genecards.org/cgi-bin/carddisp.pl?gene=ADAMTSL1
SERPINB1	Serpin Family B Member 1	Protein Coding	P30740	44	GC06M003569	1.01788497	https://www.genecards.org/cgi-bin/carddisp.pl?gene=SERPINB1
MAP3K1	Mitogen-Activated Protein Kinase Kinase Kinase 1	Protein Coding	Q13233	53	GC05P056815	1.010910988	https://www.genecards.org/cgi-bin/carddisp.pl?gene=MAP3K1
CTBP1	C-Terminal Binding Protein 1	Protein Coding	Q13363	51	GC04M001211	1.010910988	https://www.genecards.org/cgi-bin/carddisp.pl?gene=CTBP1
TSC2	TSC Complex Subunit 2	Protein Coding	P49815	54	GC16P059813	1.007967472	https://www.genecards.org/cgi-bin/carddisp.pl?gene=TSC2
CEACAM4	CEA Cell Adhesion Molecule 4	Protein Coding	O75871	38	GC19M085578	0.9690364	https://www.genecards.org/cgi-bin/carddisp.pl?gene=CEACAM4
MAP3K7	Mitogen-Activated Protein Kinase Kinase Kinase 7	Protein Coding	O43318	54	GC06M090513	0.958296418	https://www.genecards.org/cgi-bin/carddisp.pl?gene=MAP3K7
PRKD1	Protein Kinase D1	Protein Coding	Q15139	52	GC14M029576	0.946078539	https://www.genecards.org/cgi-bin/carddisp.pl?gene=PRKD1
PXN	Paxillin	Protein Coding	P49023	49	GC12M120210	0.946078539	https://www.genecards.org/cgi-bin/carddisp.pl?gene=PXN
GSTP1	Glutathione S-Transferase Pi 1	Protein Coding	P09211	53	GC11P067583	0.919365406	https://www.genecards.org/cgi-bin/carddisp.pl?gene=GSTP1
PRDX1	Peroxiredoxin 1	Protein Coding	Q06830	52	GC01M045683	0.919365406	https://www.genecards.org/cgi-bin/carddisp.pl?gene=PRDX1
SERPINE1	Serpin Family E Member 1	Protein Coding	P05121	54	GC07P101127	0.865998626	https://www.genecards.org/cgi-bin/carddisp.pl?gene=SERPINE1
CRABP2	Cellular Retinoic Acid Binding Protein 2	Protein Coding	P29373	47	GC01M158899	0.865356803	https://www.genecards.org/cgi-bin/carddisp.pl?gene=CRABP2
FOXO3	Forkhead Box O3	Protein Coding	O43524	51	GC06P108559	0.860070884	https://www.genecards.org/cgi-bin/carddisp.pl?gene=FOXO3
ACTG1	Actin Gamma 1	Protein Coding	P63261	51	GC17M081509	0.854632914	https://www.genecards.org/cgi-bin/carddisp.pl?gene=ACTG1
ARHGDIA	Rho GDP Dissociation Inhibitor Alpha	Protein Coding	P52565	50	GC17M081867	0.854632914	https://www.genecards.org/cgi-bin/carddisp.pl?gene=ARHGDIA
EZR	Ezrin	Protein Coding	P15311	50	GC06M158765	0.854632914	https://www.genecards.org/cgi-bin/carddisp.pl?gene=EZR
BIN1	Bridging Integrator 1	Protein Coding	O00499	50	GC02M127048	0.834685445	https://www.genecards.org/cgi-bin/carddisp.pl?gene=BIN1
TIAM1	TIAM Rac1 Associated GEF 1	Protein Coding	Q13009	48	GC21M031118	0.834685445	https://www.genecards.org/cgi-bin/carddisp.pl?gene=TIAM1
PDPK1	3-Phosphoinositide Dependent Protein Kinase 1	Protein Coding	O15530	52	GC16P002537	0.824124038	https://www.genecards.org/cgi-bin/carddisp.pl?gene=PDPK1
SMAD7	SMAD Family Member 7	Protein Coding	O15105	47	GC18M048919	0.801332295	https://www.genecards.org/cgi-bin/carddisp.pl?gene=SMAD7
RHOC	Ras Homolog Family Member C	Protein Coding	P08134	45	GC01M112701	0.801332295	https://www.genecards.org/cgi-bin/carddisp.pl?gene=RHOC
NTRK3	Neurotrophic Receptor Tyrosine Kinase 3	Protein Coding	Q16288	56	GC15M087859	0.76444006	https://www.genecards.org/cgi-bin/carddisp.pl?gene=NTRK3
CASP2	Caspase 2	Protein Coding	P42575	50	GC07P154346	0.761551261	https://www.genecards.org/cgi-bin/carddisp.pl?gene=CASP2
IKBKG	Inhibitor Of Nuclear Factor Kappa B Kinase Regulatory Subunit Gamma	Protein Coding	Q9Y6K9	52	GC0XP154541	0.737285852	https://www.genecards.org/cgi-bin/carddisp.pl?gene=IKBKG
TFDP1	Transcription Factor Dp-1	Protein Coding	Q14186	47	GC13P113584	0.737285852	https://www.genecards.org/cgi-bin/carddisp.pl?gene=TFDP1
CRYBA1	Crystallin Beta A1	Protein Coding	P05813	43	GC17P029246	0.737285852	https://www.genecards.org/cgi-bin/carddisp.pl?gene=CRYBA1
TNC	Tenascin C	Protein Coding	P24821	53	GC09M115019	0.73300302	https://www.genecards.org/cgi-bin/carddisp.pl?gene=TNC
IRF6	Interferon Regulatory Factor 6	Protein Coding	O14896	46	GC01M209785	0.73300302	https://www.genecards.org/cgi-bin/carddisp.pl?gene=IRF6
GNE	Glucosamine (UDP-N-Acetyl)-2-Epimerase/N-Acetylmannosamine Kinase	Protein Coding	Q9Y223	46	GC09M036214	0.702331662	https://www.genecards.org/cgi-bin/carddisp.pl?gene=GNE
XAF1	XIAP Associated Factor 1	Protein Coding	Q6GPH4	42	GC17P092306	0.702331662	https://www.genecards.org/cgi-bin/carddisp.pl?gene=XAF1
SFRP1	Secreted Frizzled Related Protein 1	Protein Coding	Q8N474	47	GC08M041262	0.69835484	https://www.genecards.org/cgi-bin/carddisp.pl?gene=SFRP1
MAP2K2	Mitogen-Activated Protein Kinase Kinase 2	Protein Coding	P36507	58	GC19M004090	0.672894478	https://www.genecards.org/cgi-bin/carddisp.pl?gene=MAP2K2
PIK3C2B	Phosphatidylinositol-4-Phosphate 3-Kinase Catalytic Subunit Type 2 Beta	Protein Coding	O00750	49	GC01M204422	0.672894478	https://www.genecards.org/cgi-bin/carddisp.pl?gene=PIK3C2B
ENDOG	Endonuclease G	Protein Coding	Q14249	47	GC09P128818	0.672894478	https://www.genecards.org/cgi-bin/carddisp.pl?gene=ENDOG
FOXC2	Forkhead Box C2	Protein Coding	Q99958	47	GC16P086642	0.672894478	https://www.genecards.org/cgi-bin/carddisp.pl?gene=FOXC2
RACK1	Receptor For Activated C Kinase 1	Protein Coding	P63244	47	GC05M182417	0.672894478	https://www.genecards.org/cgi-bin/carddisp.pl?gene=RACK1
TAGLN	Transgelin	Protein Coding	Q01995	47	GC11P117199	0.672894478	https://www.genecards.org/cgi-bin/carddisp.pl?gene=TAGLN
ARHGDIB	Rho GDP Dissociation Inhibitor Beta	Protein Coding	P52566	46	GC12M014942	0.672894478	https://www.genecards.org/cgi-bin/carddisp.pl?gene=ARHGDIB
FBLIM1	Filamin Binding LIM Protein 1	Protein Coding	Q8WUP2	41	GC01P015756	0.672894478	https://www.genecards.org/cgi-bin/carddisp.pl?gene=FBLIM1
CCDC80	Coiled-Coil Domain Containing 80	Protein Coding	Q76M96	39	GC03M112604	0.672894478	https://www.genecards.org/cgi-bin/carddisp.pl?gene=CCDC80
LDHA	Lactate Dehydrogenase A	Protein Coding	P00338	54	GC11P018394	0.632086277	https://www.genecards.org/cgi-bin/carddisp.pl?gene=LDHA
ANXA2	Annexin A2	Protein Coding	P07355	51	GC15M060347	0.632086277	https://www.genecards.org/cgi-bin/carddisp.pl?gene=ANXA2
BLNK	B Cell Linker	Protein Coding	Q8WV28	50	GC10M096284	0.632086277	https://www.genecards.org/cgi-bin/carddisp.pl?gene=BLNK
SMARCE1	SWI/SNF Related, Matrix Associated, Actin Dependent Regulator Of Chromatin, Subfamily E, Member 1	Protein Coding	Q969G3	49	GC17M040624	0.632086277	https://www.genecards.org/cgi-bin/carddisp.pl?gene=SMARCE1
SPP1	Secreted Phosphoprotein 1	Protein Coding	P10451	49	GC04P087975	0.632086277	https://www.genecards.org/cgi-bin/carddisp.pl?gene=SPP1
RBFOX2	RNA Binding Fox-1 Homolog 2	Protein Coding	O43251	44	GC22M035738	0.632086277	https://www.genecards.org/cgi-bin/carddisp.pl?gene=RBFOX2
QSOX1	Quiescin Sulfhydryl Oxidase 1	Protein Coding	O00391	43	GC01P180154	0.632086277	https://www.genecards.org/cgi-bin/carddisp.pl?gene=QSOX1
RPS6KA3	Ribosomal Protein S6 Kinase A3	Protein Coding	P51812	56	GC0XM020149	0.590211749	https://www.genecards.org/cgi-bin/carddisp.pl?gene=RPS6KA3
CDC42	Cell Division Cycle 42	Protein Coding	P60953	54	GC01P022052	0.590211749	https://www.genecards.org/cgi-bin/carddisp.pl?gene=CDC42
JUP	Junction Plakoglobin	Protein Coding	P14923	52	GC17M041754	0.590211749	https://www.genecards.org/cgi-bin/carddisp.pl?gene=JUP
MAOA	Monoamine Oxidase A	Protein Coding	P21397	52	GC0XP043654	0.590211749	https://www.genecards.org/cgi-bin/carddisp.pl?gene=MAOA
PIP5K1C	Phosphatidylinositol-4-Phosphate 5-Kinase Type 1 Gamma	Protein Coding	O60331	52	GC19M016664	0.590211749	https://www.genecards.org/cgi-bin/carddisp.pl?gene=PIP5K1C
ATF2	Activating Transcription Factor 2	Protein Coding	P15336	51	GC02M175072	0.590211749	https://www.genecards.org/cgi-bin/carddisp.pl?gene=ATF2
NKX2-1	NK2 Homeobox 1	Protein Coding	P43699	51	GC14M036516	0.590211749	https://www.genecards.org/cgi-bin/carddisp.pl?gene=NKX2-1
NDRG1	N-Myc Downstream Regulated 1	Protein Coding	Q92597	49	GC08M133237	0.590211749	https://www.genecards.org/cgi-bin/carddisp.pl?gene=NDRG1
NRF1	Nuclear Respiratory Factor 1	Protein Coding	Q16656	48	GC07P129611	0.590211749	https://www.genecards.org/cgi-bin/carddisp.pl?gene=NRF1
OCLN	Occludin	Protein Coding	Q16625	48	GC05P069492	0.590211749	https://www.genecards.org/cgi-bin/carddisp.pl?gene=OCLN
ID2	Inhibitor Of DNA Binding 2	Protein Coding	Q02363	47	GC02P008678	0.590211749	https://www.genecards.org/cgi-bin/carddisp.pl?gene=ID2
CEACAM8	CEA Cell Adhesion Molecule 8	Protein Coding	P31997	42	GC19M042580	0.590211749	https://www.genecards.org/cgi-bin/carddisp.pl?gene=CEACAM8
AFAP1L1	Actin Filament Associated Protein 1 Like 1	Protein Coding	Q8TED9	39	GC05P149271	0.590211749	https://www.genecards.org/cgi-bin/carddisp.pl?gene=AFAP1L1
PITPNC1	Phosphatidylinositol Transfer Protein Cytoplasmic 1	Protein Coding	Q9UKF7	39	GC17P067377	0.590211749	https://www.genecards.org/cgi-bin/carddisp.pl?gene=PITPNC1
INSR	Insulin Receptor	Protein Coding	P06213	57	GC19M007112	0.540540695	https://www.genecards.org/cgi-bin/carddisp.pl?gene=INSR
HSPB1	Heat Shock Protein Family B (Small) Member 1	Protein Coding	P04792	55	GC07P076302	0.540540695	https://www.genecards.org/cgi-bin/carddisp.pl?gene=HSPB1
GSK3B	Glycogen Synthase Kinase 3 Beta	Protein Coding	P49841	54	GC03M119821	0.540540695	https://www.genecards.org/cgi-bin/carddisp.pl?gene=GSK3B
NGF	Nerve Growth Factor	Protein Coding	P01138	54	GC01M115285	0.540540695	https://www.genecards.org/cgi-bin/carddisp.pl?gene=NGF
PCNA	Proliferating Cell Nuclear Antigen	Protein Coding	P12004	54	GC20M005114	0.540540695	https://www.genecards.org/cgi-bin/carddisp.pl?gene=PCNA
CTNNA1	Catenin Alpha 1	Protein Coding	P35221	50	GC05P138653	0.540540695	https://www.genecards.org/cgi-bin/carddisp.pl?gene=CTNNA1
EHMT2	Euchromatic Histone Lysine Methyltransferase 2	Protein Coding	Q96KQ7	50	GC06M031879	0.540540695	https://www.genecards.org/cgi-bin/carddisp.pl?gene=EHMT2
KRT14	Keratin 14	Protein Coding	P02533	50	GC17M041582	0.540540695	https://www.genecards.org/cgi-bin/carddisp.pl?gene=KRT14
TP63	Tumor Protein P63	Protein Coding	Q9H3D4	50	GC03P189598	0.540540695	https://www.genecards.org/cgi-bin/carddisp.pl?gene=TP63
OGT	O-Linked N-Acetylglucosamine (GlcNAc) Transferase	Protein Coding	O15294	49	GC0XP071633	0.540540695	https://www.genecards.org/cgi-bin/carddisp.pl?gene=OGT
RAC3	Rac Family Small GTPase 3	Protein Coding	P60763	49	GC17P082031	0.540540695	https://www.genecards.org/cgi-bin/carddisp.pl?gene=RAC3
SPHK1	Sphingosine Kinase 1	Protein Coding	Q9NYA1	49	GC17P076376	0.540540695	https://www.genecards.org/cgi-bin/carddisp.pl?gene=SPHK1
SIRT6	Sirtuin 6	Protein Coding	Q8N6T7	48	GC19M004174	0.540540695	https://www.genecards.org/cgi-bin/carddisp.pl?gene=SIRT6
ACP1	Acid Phosphatase 1	Protein Coding	P24666	47	GC02P000619	0.540540695	https://www.genecards.org/cgi-bin/carddisp.pl?gene=ACP1
FOXA1	Forkhead Box A1	Protein Coding	P55317	47	GC14M037589	0.540540695	https://www.genecards.org/cgi-bin/carddisp.pl?gene=FOXA1
RHOQ	Ras Homolog Family Member Q	Protein Coding	P17081	46	GC02P046543	0.540540695	https://www.genecards.org/cgi-bin/carddisp.pl?gene=RHOQ
ONECUT1	One Cut Homeobox 1	Protein Coding	Q9UBC0	45	GC15M140467	0.540540695	https://www.genecards.org/cgi-bin/carddisp.pl?gene=ONECUT1
STK38	Serine/Threonine Kinase 38	Protein Coding	Q15208	45	GC06M036493	0.540540695	https://www.genecards.org/cgi-bin/carddisp.pl?gene=STK38
MUC4	Mucin 4, Cell Surface Associated	Protein Coding	Q99102	44	GC03M195746	0.540540695	https://www.genecards.org/cgi-bin/carddisp.pl?gene=MUC4
SRSF3	Serine And Arginine Rich Splicing Factor 3	Protein Coding	P84103	44	GC06P119060	0.540540695	https://www.genecards.org/cgi-bin/carddisp.pl?gene=SRSF3
S100A7	S100 Calcium Binding Protein A7	Protein Coding	P31151	43	GC01M153457	0.540540695	https://www.genecards.org/cgi-bin/carddisp.pl?gene=S100A7
GKN1	Gastrokine 1	Protein Coding	Q9NS71	42	GC02P068974	0.540540695	https://www.genecards.org/cgi-bin/carddisp.pl?gene=GKN1
DNMT1	DNA Methyltransferase 1	Protein Coding	P26358	56	GC19M010133	0.475808233	https://www.genecards.org/cgi-bin/carddisp.pl?gene=DNMT1
UCHL1	Ubiquitin C-Terminal Hydrolase L1	Protein Coding	P09936	56	GC04P041256	0.475808233	https://www.genecards.org/cgi-bin/carddisp.pl?gene=UCHL1
LCK	LCK Proto-Oncogene, Src Family Tyrosine Kinase	Protein Coding	P06239	55	GC01P032251	0.475808233	https://www.genecards.org/cgi-bin/carddisp.pl?gene=LCK
BRCA1	BRCA1 DNA Repair Associated	Protein Coding	P38398	54	GC17M043044	0.475808233	https://www.genecards.org/cgi-bin/carddisp.pl?gene=BRCA1
CDK2	Cyclin Dependent Kinase 2	Protein Coding	P24941	54	GC12P055966	0.475808233	https://www.genecards.org/cgi-bin/carddisp.pl?gene=CDK2
MERTK	MER Proto-Oncogene, Tyrosine Kinase	Protein Coding	Q12866	54	GC02P111898	0.475808233	https://www.genecards.org/cgi-bin/carddisp.pl?gene=MERTK
ACTB	Actin Beta	Protein Coding	P60709	53	GC07M005527	0.475808233	https://www.genecards.org/cgi-bin/carddisp.pl?gene=ACTB
MMP3	Matrix Metallopeptidase 3	Protein Coding	P08254	53	GC11M102835	0.475808233	https://www.genecards.org/cgi-bin/carddisp.pl?gene=MMP3
NOS2	Nitric Oxide Synthase 2	Protein Coding	P35228	53	GC17M027756	0.475808233	https://www.genecards.org/cgi-bin/carddisp.pl?gene=NOS2
SLC2A2	Solute Carrier Family 2 Member 2	Protein Coding	P11168	53	GC03M170996	0.475808233	https://www.genecards.org/cgi-bin/carddisp.pl?gene=SLC2A2
USP9X	Ubiquitin Specific Peptidase 9 X-Linked	Protein Coding	Q93008	52	GC0XP041085	0.475808233	https://www.genecards.org/cgi-bin/carddisp.pl?gene=USP9X
FYN	FYN Proto-Oncogene, Src Family Tyrosine Kinase	Protein Coding	P06241	51	GC06M111660	0.475808233	https://www.genecards.org/cgi-bin/carddisp.pl?gene=FYN
ROR1	Receptor Tyrosine Kinase Like Orphan Receptor 1	Protein Coding	Q01973	51	GC01P063774	0.475808233	https://www.genecards.org/cgi-bin/carddisp.pl?gene=ROR1
HSPA1A	Heat Shock Protein Family A (Hsp70) Member 1A	Protein Coding	P0DMV8	50	GC06P118924	0.475808233	https://www.genecards.org/cgi-bin/carddisp.pl?gene=HSPA1A
HTRA2	HtrA Serine Peptidase 2	Protein Coding	O43464	50	GC02P074529	0.475808233	https://www.genecards.org/cgi-bin/carddisp.pl?gene=HTRA2
SKI	SKI Proto-Oncogene	Protein Coding	P12755	50	GC01P008431	0.475808233	https://www.genecards.org/cgi-bin/carddisp.pl?gene=SKI
C5AR1	Complement C5a Receptor 1	Protein Coding	P21730	48	GC19P047290	0.475808233	https://www.genecards.org/cgi-bin/carddisp.pl?gene=C5AR1
LATS2	Large Tumor Suppressor Kinase 2	Protein Coding	Q9NRM7	48	GC13M020973	0.475808233	https://www.genecards.org/cgi-bin/carddisp.pl?gene=LATS2
PRDM1	PR/SET Domain 1	Protein Coding	O75626	48	GC06P119805	0.475808233	https://www.genecards.org/cgi-bin/carddisp.pl?gene=PRDM1
SPTA1	Spectrin Alpha, Erythrocytic 1	Protein Coding	P02549	48	GC01M158610	0.475808233	https://www.genecards.org/cgi-bin/carddisp.pl?gene=SPTA1
TJP1	Tight Junction Protein 1	Protein Coding	Q07157	48	GC15M029699	0.475808233	https://www.genecards.org/cgi-bin/carddisp.pl?gene=TJP1
XRCC5	X-Ray Repair Cross Complementing 5	Protein Coding	P13010	48	GC02P216107	0.475808233	https://www.genecards.org/cgi-bin/carddisp.pl?gene=XRCC5
CENPF	Centromere Protein F	Protein Coding	P49454	47	GC01P214603	0.475808233	https://www.genecards.org/cgi-bin/carddisp.pl?gene=CENPF
CLDN18	Claudin 18	Protein Coding	P56856	47	GC03P137998	0.475808233	https://www.genecards.org/cgi-bin/carddisp.pl?gene=CLDN18
S100A11	S100 Calcium Binding Protein A11	Protein Coding	P31949	47	GC01M152032	0.475808233	https://www.genecards.org/cgi-bin/carddisp.pl?gene=S100A11
SERPINB5	Serpin Family B Member 5	Protein Coding	P36952	47	GC18P063476	0.475808233	https://www.genecards.org/cgi-bin/carddisp.pl?gene=SERPINB5
SNAI1	Snail Family Transcriptional Repressor 1	Protein Coding	O95863	47	GC20P049982	0.475808233	https://www.genecards.org/cgi-bin/carddisp.pl?gene=SNAI1
TPP2	Tripeptidyl Peptidase 2	Protein Coding	P29144	47	GC13P102596	0.475808233	https://www.genecards.org/cgi-bin/carddisp.pl?gene=TPP2
DOK2	Docking Protein 2	Protein Coding	O60496	46	GC08M021908	0.475808233	https://www.genecards.org/cgi-bin/carddisp.pl?gene=DOK2
IKZF3	IKAROS Family Zinc Finger 3	Protein Coding	Q9UKT9	46	GC17M067940	0.475808233	https://www.genecards.org/cgi-bin/carddisp.pl?gene=IKZF3
THY1	Thy-1 Cell Surface Antigen	Protein Coding	P04216	46	GC11M119505	0.475808233	https://www.genecards.org/cgi-bin/carddisp.pl?gene=THY1
CDX2	Caudal Type Homeobox 2	Protein Coding	Q99626	45	GC13M027962	0.475808233	https://www.genecards.org/cgi-bin/carddisp.pl?gene=CDX2
ELAVL1	ELAV Like RNA Binding Protein 1	Protein Coding	Q15717	45	GC19M007958	0.475808233	https://www.genecards.org/cgi-bin/carddisp.pl?gene=ELAVL1
SNCG	Synuclein Gamma	Protein Coding	O76070	45	GC10P104385	0.475808233	https://www.genecards.org/cgi-bin/carddisp.pl?gene=SNCG
USP11	Ubiquitin Specific Peptidase 11	Protein Coding	P51784	45	GC0XP047232	0.475808233	https://www.genecards.org/cgi-bin/carddisp.pl?gene=USP11
HOXA10	Homeobox A10	Protein Coding	P31260	44	GC07M027910	0.475808233	https://www.genecards.org/cgi-bin/carddisp.pl?gene=HOXA10
LGALS8	Galectin 8	Protein Coding	O00214	44	GC01P236518	0.475808233	https://www.genecards.org/cgi-bin/carddisp.pl?gene=LGALS8
SLPI	Secretory Leukocyte Peptidase Inhibitor	Protein Coding	P03973	44	GC20M045252	0.475808233	https://www.genecards.org/cgi-bin/carddisp.pl?gene=SLPI
SRPX2	Sushi Repeat Containing Protein X-Linked 2	Protein Coding	O60687	44	GC0XP100648	0.475808233	https://www.genecards.org/cgi-bin/carddisp.pl?gene=SRPX2
CLIC4	Chloride Intracellular Channel 4	Protein Coding	Q9Y696	42	GC01P024745	0.475808233	https://www.genecards.org/cgi-bin/carddisp.pl?gene=CLIC4
HTRA3	HtrA Serine Peptidase 3	Protein Coding	P83110	42	GC04P008269	0.475808233	https://www.genecards.org/cgi-bin/carddisp.pl?gene=HTRA3
KIF18A	Kinesin Family Member 18A	Protein Coding	Q8NI77	42	GC11M028020	0.475808233	https://www.genecards.org/cgi-bin/carddisp.pl?gene=KIF18A
EFHD2	EF-Hand Domain Family Member D2	Protein Coding	Q96C19	41	GC01P015409	0.475808233	https://www.genecards.org/cgi-bin/carddisp.pl?gene=EFHD2
IRX1	Iroquois Homeobox 1	Protein Coding	P78414	41	GC05P003596	0.475808233	https://www.genecards.org/cgi-bin/carddisp.pl?gene=IRX1
CXCL14	C-X-C Motif Chemokine Ligand 14	Protein Coding	O95715	40	GC05M135617	0.475808233	https://www.genecards.org/cgi-bin/carddisp.pl?gene=CXCL14
ZG16B	Zymogen Granule Protein 16B	Protein Coding	Q96DA0	40	GC16P059845	0.475808233	https://www.genecards.org/cgi-bin/carddisp.pl?gene=ZG16B
SBSN	Suprabasin	Protein Coding	Q6UWP8	35	GC19M088194	0.475808233	https://www.genecards.org/cgi-bin/carddisp.pl?gene=SBSN
PECAM1	Platelet And Endothelial Cell Adhesion Molecule 1	Protein Coding	P16284	45	GC17M064319	0.468834192	https://www.genecards.org/cgi-bin/carddisp.pl?gene=PECAM1
BMI1	BMI1 Proto-Oncogene, Polycomb Ring Finger	Protein Coding	P35226	46	GC10P022326	0.451883912	https://www.genecards.org/cgi-bin/carddisp.pl?gene=BMI1
KIF14	Kinesin Family Member 14	Protein Coding	Q15058	45	GC01M200551	0.451883912	https://www.genecards.org/cgi-bin/carddisp.pl?gene=KIF14
NKX3-1	NK3 Homeobox 1	Protein Coding	Q99801	44	GC08M023678	0.451883912	https://www.genecards.org/cgi-bin/carddisp.pl?gene=NKX3-1
GZMB	Granzyme B	Protein Coding	P10144	51	GC14M024630	0.442021132	https://www.genecards.org/cgi-bin/carddisp.pl?gene=GZMB
NRP1	Neuropilin 1	Protein Coding	O14786	51	GC10M033177	0.413472891	https://www.genecards.org/cgi-bin/carddisp.pl?gene=NRP1
CHUK	Component Of Inhibitor Of Nuclear Factor Kappa B Kinase Complex	Protein Coding	O15111	53	GC10M100328	0.382801533	https://www.genecards.org/cgi-bin/carddisp.pl?gene=CHUK
KLF5	KLF Transcription Factor 5	Protein Coding	Q13887	49	GC13P073054	0.382801533	https://www.genecards.org/cgi-bin/carddisp.pl?gene=KLF5
MST1	Macrophage Stimulating 1	Protein Coding	P26927	49	GC03M049683	0.382801533	https://www.genecards.org/cgi-bin/carddisp.pl?gene=MST1
CTNNBIP1	Catenin Beta Interacting Protein 1	Protein Coding	Q9NSA3	44	GC01M009848	0.382801533	https://www.genecards.org/cgi-bin/carddisp.pl?gene=CTNNBIP1
BLTP2	Bridge-Like Lipid Transfer Protein Family Member 2	Protein Coding	Q14667	36	GC17M069086	0.382801533	https://www.genecards.org/cgi-bin/carddisp.pl?gene=BLTP2
MAP2K4	Mitogen-Activated Protein Kinase Kinase 4	Protein Coding	P45985	51	GC17P012020	0.349448383	https://www.genecards.org/cgi-bin/carddisp.pl?gene=MAP2K4
BMPR2	Bone Morphogenetic Protein Receptor Type 2	Protein Coding	Q13873	54	GC02P202376	0.319530159	https://www.genecards.org/cgi-bin/carddisp.pl?gene=BMPR2
KRT18	Keratin 18	Protein Coding	P05783	53	GC12P052948	0.319530159	https://www.genecards.org/cgi-bin/carddisp.pl?gene=KRT18
SCD	Stearoyl-CoA Desaturase	Protein Coding	O00767	53	GC10P100347	0.319530159	https://www.genecards.org/cgi-bin/carddisp.pl?gene=SCD
GLI1	GLI Family Zinc Finger 1	Protein Coding	P08151	52	GC12P059141	0.319530159	https://www.genecards.org/cgi-bin/carddisp.pl?gene=GLI1
ETS1	ETS Proto-Oncogene 1, Transcription Factor	Protein Coding	P14921	51	GC11M128458	0.319530159	https://www.genecards.org/cgi-bin/carddisp.pl?gene=ETS1
F9	Coagulation Factor IX	Protein Coding	P00740	51	GC0XP139530	0.319530159	https://www.genecards.org/cgi-bin/carddisp.pl?gene=F9
GRN	Granulin Precursor	Protein Coding	P28799	51	GC17P044345	0.319530159	https://www.genecards.org/cgi-bin/carddisp.pl?gene=GRN
BMP2	Bone Morphogenetic Protein 2	Protein Coding	P12643	50	GC20P006767	0.319530159	https://www.genecards.org/cgi-bin/carddisp.pl?gene=BMP2
SH2B3	SH2B Adaptor Protein 3	Protein Coding	Q9UQQ2	50	GC12P111405	0.319530159	https://www.genecards.org/cgi-bin/carddisp.pl?gene=SH2B3
SOX9	SRY-Box Transcription Factor 9	Protein Coding	P48436	49	GC17P072121	0.319530159	https://www.genecards.org/cgi-bin/carddisp.pl?gene=SOX9
BTRC	Beta-Transducin Repeat Containing E3 Ubiquitin Protein Ligase	Protein Coding	Q9Y297	48	GC10P101354	0.319530159	https://www.genecards.org/cgi-bin/carddisp.pl?gene=BTRC
SMAD1	SMAD Family Member 1	Protein Coding	Q15797	48	GC04P145481	0.319530159	https://www.genecards.org/cgi-bin/carddisp.pl?gene=SMAD1
S100A10	S100 Calcium Binding Protein A10	Protein Coding	P60903	47	GC01M158667	0.319530159	https://www.genecards.org/cgi-bin/carddisp.pl?gene=S100A10
S100A9	S100 Calcium Binding Protein A9	Protein Coding	P06702	47	GC01P153357	0.319530159	https://www.genecards.org/cgi-bin/carddisp.pl?gene=S100A9
SKP1	S-Phase Kinase Associated Protein 1	Protein Coding	P63208	47	GC05M134148	0.319530159	https://www.genecards.org/cgi-bin/carddisp.pl?gene=SKP1
SPOP	Speckle Type BTB/POZ Protein	Protein Coding	O43791	47	GC17M049598	0.319530159	https://www.genecards.org/cgi-bin/carddisp.pl?gene=SPOP
S100A8	S100 Calcium Binding Protein A8	Protein Coding	P05109	46	GC01M158702	0.319530159	https://www.genecards.org/cgi-bin/carddisp.pl?gene=S100A8
RALGDS	Ral Guanine Nucleotide Dissociation Stimulator	Protein Coding	Q12967	45	GC09M133097	0.319530159	https://www.genecards.org/cgi-bin/carddisp.pl?gene=RALGDS
UBE2S	Ubiquitin Conjugating Enzyme E2 S	Protein Coding	Q16763	45	GC19M055399	0.319530159	https://www.genecards.org/cgi-bin/carddisp.pl?gene=UBE2S
CLDN6	Claudin 6	Protein Coding	P56747	44	GC16M003014	0.319530159	https://www.genecards.org/cgi-bin/carddisp.pl?gene=CLDN6
ITGB1BP1	Integrin Subunit Beta 1 Binding Protein 1	Protein Coding	O14713	42	GC02M009391	0.319530159	https://www.genecards.org/cgi-bin/carddisp.pl?gene=ITGB1BP1
STRN4	Striatin 4	Protein Coding	Q9NRL3	42	GC19M046719	0.319530159	https://www.genecards.org/cgi-bin/carddisp.pl?gene=STRN4
FBLN7	Fibulin 7	Protein Coding	Q53RD9	41	GC02P128851	0.319530159	https://www.genecards.org/cgi-bin/carddisp.pl?gene=FBLN7
LPCAT1	Lysophosphatidylcholine Acyltransferase 1	Protein Coding	Q8NF37	40	GC05M001456	0.319530159	https://www.genecards.org/cgi-bin/carddisp.pl?gene=LPCAT1
PHLDA1	Pleckstrin Homology Like Domain Family A Member 1	Protein Coding	Q8WV24	39	GC12M076025	0.319530159	https://www.genecards.org/cgi-bin/carddisp.pl?gene=PHLDA1
ETV7	ETS Variant Transcription Factor 7	Protein Coding	Q9Y603	38	GC06M087411	0.319530159	https://www.genecards.org/cgi-bin/carddisp.pl?gene=ETV7
TRIM50	Tripartite Motif Containing 50	Protein Coding	Q86XT4	37	GC07M073312	0.319530159	https://www.genecards.org/cgi-bin/carddisp.pl?gene=TRIM50
JAG1	Jagged Canonical Notch Ligand 1	Protein Coding	P78504	54	GC20M010637	0.312556148	https://www.genecards.org/cgi-bin/carddisp.pl?gene=JAG1
PRKAA2	Protein Kinase AMP-Activated Catalytic Subunit Alpha 2	Protein Coding	P54646	53	GC01P056645	0.312556148	https://www.genecards.org/cgi-bin/carddisp.pl?gene=PRKAA2
CSF1	Colony Stimulating Factor 1	Protein Coding	P09603	48	GC01P109911	0.312556148	https://www.genecards.org/cgi-bin/carddisp.pl?gene=CSF1
SDC4	Syndecan 4	Protein Coding	P31431	48	GC20M045325	0.312556148	https://www.genecards.org/cgi-bin/carddisp.pl?gene=SDC4
IGFBP5	Insulin Like Growth Factor Binding Protein 5	Protein Coding	P24593	46	GC02M216672	0.312556148	https://www.genecards.org/cgi-bin/carddisp.pl?gene=IGFBP5
VSNL1	Visinin Like 1	Protein Coding	P62760	44	GC02P017539	0.312556148	https://www.genecards.org/cgi-bin/carddisp.pl?gene=VSNL1
PCMT1	Protein-L-Isoaspartate (D-Aspartate) O-Methyltransferase	Protein Coding	P22061	42	GC06P149749	0.312556148	https://www.genecards.org/cgi-bin/carddisp.pl?gene=PCMT1
LYPD1	LY6/PLAUR Domain Containing 1	Protein Coding	Q8N2G4	41	GC02M136400	0.312556148	https://www.genecards.org/cgi-bin/carddisp.pl?gene=LYPD1
