# Supplementary material for: Deciphering anoikis resistance and identifying prognostic biomarkers in clear cell renal cell carcinoma epithelial cells
Source: Sci Rep. 2024 May 27;14:12044. doi: 10.1038/s41598-024-62978-0 (PMC11130322; doi:10.1038/s41598-024-62978-0)
Supplement: Supplementary file 5 — Supplementary Table S3. [file 41598_2024_62978_MOESM5_ESM.csv]

	p_val	avg_log2FC	pct.1	pct.2	p_val_adj	cluster	gene
PCSK1N	0	1.72944050969101	0.779	0.13	0	EGFR+Epithelial	PCSK1N
SLC17A3	0	1.57363257998656	0.879	0.307	0	EGFR+Epithelial	SLC17A3
MT-ND2	0	1.55250801787978	0.999	0.95	0	EGFR+Epithelial	MT-ND2
PDZK1IP1	0	1.34800059153304	0.991	0.864	0	EGFR+Epithelial	PDZK1IP1
EGFR-AS1	0	1.28472802456303	0.755	0.121	0	EGFR+Epithelial	EGFR-AS1
MT-CO2	0	1.27188888221215	0.997	0.953	0	EGFR+Epithelial	MT-CO2
MT-CO1	0	1.19601056019565	0.999	0.979	0	EGFR+Epithelial	MT-CO1
MT-ND1	0	1.14634805189466	0.994	0.924	0	EGFR+Epithelial	MT-ND1
MT-ND4	0	1.02637601209265	0.996	0.952	0	EGFR+Epithelial	MT-ND4
EGFR	0	1.00741191964348	0.896	0.49	0	EGFR+Epithelial	EGFR
CAMK2N1	0	0.997539304754898	0.935	0.612	0	EGFR+Epithelial	CAMK2N1
LGI4	0	0.975101183747234	0.828	0.287	0	EGFR+Epithelial	LGI4
HMGN3	0	0.971646773580549	0.987	0.82	0	EGFR+Epithelial	HMGN3
SLC5A12	0	0.959804674689879	0.642	0.11	0	EGFR+Epithelial	SLC5A12
NPR3	0	0.929195779820662	0.751	0.286	0	EGFR+Epithelial	NPR3
MTRNR2L8	0	0.888740116526589	0.703	0.171	0	EGFR+Epithelial	MTRNR2L8
TOMM7	0	0.76503819698953	1	0.939	0	EGFR+Epithelial	TOMM7
SCIN	0	0.738939191399338	0.563	0.087	0	EGFR+Epithelial	SCIN
RPS13	0	0.713730560540951	1	0.99	0	EGFR+Epithelial	RPS13
AC003984.1	0	0.686765464720885	0.542	0.114	0	EGFR+Epithelial	AC003984.1
GATM	6.75733216738379e-303	0.995346192334194	0.91	0.54	1.55269978542145e-298	EGFR+Epithelial	GATM
ASRGL1	6.70378060421434e-301	0.707886142420464	0.607	0.188	1.54039470723637e-296	EGFR+Epithelial	ASRGL1
LRRC25	1.54562862109003e-283	0.558758615943566	0.409	0.073	3.55154544554067e-279	EGFR+Epithelial	LRRC25
SLC22A5	4.12526749043993e-283	1.06310435834306	0.807	0.418	9.47903963953287e-279	EGFR+Epithelial	SLC22A5
NPNT	9.85942603884303e-276	0.436165641045824	0.341	0.045	2.26549891520535e-271	EGFR+Epithelial	NPNT
MT-CO3	2.02367132418986e-275	0.956385387311157	0.999	0.961	4.64999196872345e-271	EGFR+Epithelial	MT-CO3
RPS26	7.22866720812829e-274	0.729151070576671	1	0.972	1.66100315108372e-269	EGFR+Epithelial	RPS26
AKR7A3	1.66959799636791e-272	0.637081809919811	0.511	0.139	3.83640227605419e-268	EGFR+Epithelial	AKR7A3
SLC25A5	4.2515136302009e-269	0.91239259884513	0.954	0.693	9.76912801947563e-265	EGFR+Epithelial	SLC25A5
CCL2	7.21406662278794e-268	1.09197138524164	0.955	0.552	1.65764822858421e-263	EGFR+Epithelial	CCL2
BRI3	1.04833205878288e-265	0.790314683001724	0.946	0.711	2.4088574046713e-261	EGFR+Epithelial	BRI3
HIPK2	1.24048697964003e-264	0.828171668159321	0.927	0.599	2.85039098181686e-260	EGFR+Epithelial	HIPK2
RAC1	1.74211177492617e-259	0.631313416835095	0.995	0.911	4.00302443642535e-255	EGFR+Epithelial	RAC1
HAVCR2	1.00030926626518e-257	0.736360373182723	0.6	0.205	2.29851063202412e-253	EGFR+Epithelial	HAVCR2
ACSM2A	6.58273131018777e-254	0.816985071830124	0.842	0.453	1.51258000045495e-249	EGFR+Epithelial	ACSM2A
C12orf75	1.30188622288134e-252	0.777057677291901	0.943	0.643	2.99147416293675e-248	EGFR+Epithelial	C12orf75
NBL1	4.07459496154829e-252	0.714804426586525	0.634	0.233	9.36260430264566e-248	EGFR+Epithelial	NBL1
PXMP2	7.84190241209976e-252	0.678741062486755	0.675	0.267	1.80191233625228e-247	EGFR+Epithelial	PXMP2
PEBP1	9.60373828399949e-252	0.694602954908745	0.997	0.893	2.2067469828974e-247	EGFR+Epithelial	PEBP1
NPTX2	1.06961934071075e-245	1.12718476814809	0.812	0.427	2.45777132108517e-241	EGFR+Epithelial	NPTX2
MT-ND5	3.41731745344209e-237	1.05241979075315	0.97	0.802	7.85231204451923e-233	EGFR+Epithelial	MT-ND5
GNG11	1.06374219280234e-233	0.717787667190317	0.968	0.728	2.44426681062122e-229	EGFR+Epithelial	GNG11
ENPP2	2.1615544967199e-224	0.4683255350306	0.524	0.159	4.96681992256298e-220	EGFR+Epithelial	ENPP2
MT-ND3	1.60663026618604e-218	0.854430434677009	0.98	0.813	3.69171502564229e-214	EGFR+Epithelial	MT-ND3
AQP1	3.67625007644342e-215	0.801307016638493	0.696	0.329	8.4472874256517e-211	EGFR+Epithelial	AQP1
SH3YL1	4.06015241397404e-213	0.698505427210377	0.896	0.572	9.32941821682955e-209	EGFR+Epithelial	SH3YL1
C7orf50	1.29791152469527e-206	0.63702138679576	0.871	0.536	2.9823411014448e-202	EGFR+Epithelial	C7orf50
SLC6A19	3.28530894239488e-201	0.472958419471838	0.432	0.112	7.54898288783496e-197	EGFR+Epithelial	SLC6A19
GTF3C6	5.98194168272851e-199	0.670280638960754	0.924	0.663	1.37453055985736e-194	EGFR+Epithelial	GTF3C6
ANXA3	6.94558455906842e-199	0.382018848001274	0.329	0.067	1.59595641998274e-194	EGFR+Epithelial	ANXA3
DNPH1	9.50258842292557e-198	0.671947606407771	0.926	0.716	2.18350476781984e-193	EGFR+Epithelial	DNPH1
GPX3	2.43826424650785e-196	0.911860603035392	0.993	0.862	5.60264358562574e-192	EGFR+Epithelial	GPX3
METTL9	2.92047769850722e-195	0.639437089679216	0.907	0.627	6.7106736556299e-191	EGFR+Epithelial	METTL9
CTTNBP2	9.90302272073409e-194	0.550901383663984	0.546	0.199	2.27551656077028e-189	EGFR+Epithelial	CTTNBP2
BBOX1	1.1899916441891e-191	0.588088208562641	0.844	0.404	2.73436280001771e-187	EGFR+Epithelial	BBOX1
RPS10	4.17041855478421e-190	0.553841318283125	0.996	0.879	9.58278775518315e-186	EGFR+Epithelial	RPS10
FAM150B	4.68544922828444e-190	0.732808107804977	0.764	0.405	1.0766225236752e-185	EGFR+Epithelial	FAM150B
RRAGD	2.44211783137708e-188	0.474804557028605	0.59	0.234	5.61149835293826e-184	EGFR+Epithelial	RRAGD
MT-ATP6	1.13221348598057e-186	0.694250686602162	0.99	0.9	2.60160014808616e-182	EGFR+Epithelial	MT-ATP6
NDUFA1	2.8624017128002e-186	0.591808356740282	0.977	0.871	6.5772266556723e-182	EGFR+Epithelial	NDUFA1
HES1	5.77928533697393e-184	0.866708540451361	0.876	0.577	1.32796418472987e-179	EGFR+Epithelial	HES1
MT-ND4L	2.6312488777887e-182	0.641393516032384	0.887	0.595	6.04608367138288e-178	EGFR+Epithelial	MT-ND4L
EEF1B2	4.00764473765339e-181	0.531107263802389	0.999	0.935	9.20876607817996e-177	EGFR+Epithelial	EEF1B2
EGFL7	1.30052862926297e-180	0.447676088443986	0.453	0.141	2.98835468432044e-176	EGFR+Epithelial	EGFL7
MT-ND6	2.28944100808766e-179	0.637623329097004	0.598	0.248	5.26067754838382e-175	EGFR+Epithelial	MT-ND6
NDUFA4	7.18379338766396e-178	0.539621639815576	0.99	0.886	1.65069204461742e-173	EGFR+Epithelial	NDUFA4
RPL39	1.73653141529954e-176	0.58207852628355	1	0.991	3.99020188607529e-172	EGFR+Epithelial	RPL39
AOX1	3.24103848612882e-174	0.37917097773479	0.408	0.118	7.4472582334268e-170	EGFR+Epithelial	AOX1
SMPDL3A	3.88307919676156e-174	0.625655088753147	0.828	0.512	8.92253937831872e-170	EGFR+Epithelial	SMPDL3A
SOCS3	2.15325892723519e-172	0.616578605016961	0.96	0.717	4.94775836300101e-168	EGFR+Epithelial	SOCS3
RPS25	1.43754385323732e-171	0.449514340924328	1	0.99	3.30318826596871e-167	EGFR+Epithelial	RPS25
LINC01503	7.5661738847798e-169	0.427519260788856	0.419	0.125	1.7385554352447e-164	EGFR+Epithelial	LINC01503
FRMD3	4.14175698595292e-168	0.426468976394919	0.501	0.177	9.51692920232263e-164	EGFR+Epithelial	FRMD3
RPL10	4.40533198568021e-167	0.531997359493719	1	1	1.0122571836696e-162	EGFR+Epithelial	RPL10
RP1-60O19.1	1.02972826917075e-166	0.589379813146272	0.825	0.502	2.36610961690055e-162	EGFR+Epithelial	RP1-60O19.1
TSPAN1	1.51962570082001e-166	0.750261613673929	0.65	0.311	3.49179593534421e-162	EGFR+Epithelial	TSPAN1
PLEKHA1	3.54039890342429e-163	0.738173309397342	0.863	0.603	8.13512860028834e-159	EGFR+Epithelial	PLEKHA1
SLC16A12	3.78108773330201e-162	0.472466453284888	0.535	0.216	8.68818339358136e-158	EGFR+Epithelial	SLC16A12
TMEM171	6.39497789432161e-162	0.393685987758218	0.427	0.139	1.46943802055722e-157	EGFR+Epithelial	TMEM171
ARPC1A	6.82591004946936e-161	0.524845809775248	0.878	0.592	1.56845761116707e-156	EGFR+Epithelial	ARPC1A
RPL27	3.19662796469996e-157	0.431433676595744	0.999	0.97	7.34521173728758e-153	EGFR+Epithelial	RPL27
MPP6	7.59358169526669e-157	0.398566008993651	0.496	0.187	1.74485320193838e-152	EGFR+Epithelial	MPP6
ATP1B1	4.0096547963051e-156	0.563305818160272	0.998	0.967	9.21338479094985e-152	EGFR+Epithelial	ATP1B1
LGALS2	4.39217830466315e-156	0.670203885927658	0.819	0.509	1.0092347308455e-151	EGFR+Epithelial	LGALS2
METRN	5.54727684128244e-156	0.370286707070726	0.431	0.143	1.27465327258988e-151	EGFR+Epithelial	METRN
RPS3A	7.37501317719904e-156	0.450578735656593	1	0.992	1.6946305278568e-151	EGFR+Epithelial	RPS3A
DDC	2.02531101481995e-153	0.377802309352901	0.467	0.165	4.65375964985329e-149	EGFR+Epithelial	DDC
RPL22	2.89157555223418e-153	0.40403285689148	0.999	0.976	6.64426230392369e-149	EGFR+Epithelial	RPL22
C11orf54	6.12918996320713e-153	0.556901016483799	0.808	0.483	1.40836526974574e-148	EGFR+Epithelial	C11orf54
FUOM	1.66283799572021e-152	0.46187091169086	0.546	0.235	3.82086914656589e-148	EGFR+Epithelial	FUOM
RPL21	2.69341299212345e-152	0.44516424364431	1	0.993	6.18892437330125e-148	EGFR+Epithelial	RPL21
NDUFB2	5.16815330772821e-152	0.500254842392806	0.971	0.845	1.18753826704979e-147	EGFR+Epithelial	NDUFB2
CLEC18C	6.61355162299613e-152	0.512639673911168	0.541	0.221	1.51966189193205e-147	EGFR+Epithelial	CLEC18C
PTGR1	2.33886272410202e-151	0.610841209323377	0.798	0.508	5.37423876744162e-147	EGFR+Epithelial	PTGR1
AKR7A2	5.32283617660371e-149	0.562854320018082	0.748	0.446	1.22308129666e-144	EGFR+Epithelial	AKR7A2
SLC2A5	6.70587827398547e-149	0.455309691851971	0.43	0.149	1.54087670979638e-144	EGFR+Epithelial	SLC2A5
ZDHHC4	1.10285642907409e-148	0.471966447485356	0.678	0.354	2.53414350272644e-144	EGFR+Epithelial	ZDHHC4
TMEM243	1.35324490985113e-141	0.595213466687439	0.776	0.493	3.10948615385592e-137	EGFR+Epithelial	TMEM243
ANXA13	5.21027506770567e-140	0.387540960653148	0.32	0.092	1.19721700505741e-135	EGFR+Epithelial	ANXA13
RPS8	7.67573913062405e-140	0.394124064667037	1	0.991	1.76373133743479e-135	EGFR+Epithelial	RPS8
ACAA2	8.99893132389056e-140	0.594623310770932	0.869	0.63	2.06777443960357e-135	EGFR+Epithelial	ACAA2
MT-CYB	1.11534677416751e-139	0.523227957720019	0.989	0.912	2.56284381768211e-135	EGFR+Epithelial	MT-CYB
DAB2	1.78414496054915e-139	0.534324648064456	0.959	0.797	4.09960829034984e-135	EGFR+Epithelial	DAB2
MTRNR2L12	2.11325605994093e-139	0.361942283645205	0.473	0.176	4.85583977453226e-135	EGFR+Epithelial	MTRNR2L12
ACAT1	9.120779276303e-138	0.617885122839979	0.808	0.533	2.0957726621089e-133	EGFR+Epithelial	ACAT1
HMGN2	1.52796692781146e-137	0.501342986644524	0.945	0.68	3.51096240672517e-133	EGFR+Epithelial	HMGN2
KLF10	2.20133757657853e-137	0.567477280919595	0.857	0.597	5.05823348346215e-133	EGFR+Epithelial	KLF10
LRRC41	1.1696969330931e-135	0.490103655593463	0.682	0.37	2.68772961286133e-131	EGFR+Epithelial	LRRC41
CLDN4	3.64008827529674e-135	0.671058755965892	0.86	0.573	8.36419483897685e-131	EGFR+Epithelial	CLDN4
EEF1A1	2.86198268441273e-134	0.413466103873374	1	1	6.57626381224356e-130	EGFR+Epithelial	EEF1A1
LINC00998	5.59890248275842e-134	0.472863544751078	0.807	0.513	1.28651581248823e-129	EGFR+Epithelial	LINC00998
TMEM176A	8.04741237824782e-134	0.491209584592097	0.996	0.962	1.84913441627378e-129	EGFR+Epithelial	TMEM176A
RASSF6	2.97839364655843e-132	0.400601536026526	0.452	0.179	6.84375292106197e-128	EGFR+Epithelial	RASSF6
ATP11A	4.57951426811763e-132	0.470184594289406	0.735	0.414	1.05228078852807e-127	EGFR+Epithelial	ATP11A
RPL11	2.97920267132669e-131	0.37424262876282	1	0.996	6.84561189817446e-127	EGFR+Epithelial	RPL11
IGFBP3	3.02326708402258e-131	0.625965306561869	0.977	0.809	6.94686310566708e-127	EGFR+Epithelial	IGFBP3
LINC01315	4.1257032868905e-131	0.292629612995067	0.367	0.115	9.48004101261699e-127	EGFR+Epithelial	LINC01315
ACSM2B	2.62991380139283e-130	0.540167649165669	0.735	0.437	6.04301593284044e-126	EGFR+Epithelial	ACSM2B
CA9	2.73952479225225e-129	0.610753280483056	0.952	0.807	6.29488006763721e-125	EGFR+Epithelial	CA9
LACTB2	9.11945606762738e-128	0.489314417440426	0.609	0.317	2.09546861521942e-123	EGFR+Epithelial	LACTB2
ZNF90	1.38509376343986e-127	0.32290269477016	0.671	0.334	3.18266844963212e-123	EGFR+Epithelial	ZNF90
SLC47A1	3.53665044394658e-124	0.354865508335461	0.518	0.222	8.12651539010045e-120	EGFR+Epithelial	SLC47A1
SLC6A13	4.06983619893676e-122	0.514133293644578	0.673	0.379	9.35166961791689e-118	EGFR+Epithelial	SLC6A13
NXPH4	1.47496884094832e-120	0.361965766544109	0.55	0.249	3.38918340273106e-116	EGFR+Epithelial	NXPH4
CAV2	2.32343198487931e-119	0.485621690107463	0.844	0.599	5.33878201485567e-115	EGFR+Epithelial	CAV2
TPT1	1.0742805261289e-118	0.329109874977794	1	1	2.46848179293899e-114	EGFR+Epithelial	TPT1
SLC5A1	1.09321975512957e-118	0.257700697960316	0.52	0.206	2.51200035333672e-114	EGFR+Epithelial	SLC5A1
RPL7A	3.05202877810982e-117	0.394890250801597	1	0.98	7.01295172634075e-113	EGFR+Epithelial	RPL7A
MLYCD	7.68778126564958e-117	0.378658390463303	0.443	0.19	1.76649837922096e-112	EGFR+Epithelial	MLYCD
TFPI2	2.2962037213148e-114	0.555764481631235	0.525	0.242	5.27621691083715e-110	EGFR+Epithelial	TFPI2
CCDC107	3.63884042270691e-114	0.475478391641595	0.797	0.522	8.36132752329593e-110	EGFR+Epithelial	CCDC107
SLC17A4	6.82998955235872e-114	0.307655441788853	0.421	0.162	1.56939499934099e-109	EGFR+Epithelial	SLC17A4
SLC7A7	3.82501736447374e-113	0.435409491115782	0.42	0.176	8.78912490008775e-109	EGFR+Epithelial	SLC7A7
PPIA	4.80182882778438e-113	0.370777393626291	0.998	0.969	1.1033642280483e-108	EGFR+Epithelial	PPIA
MAPT	8.69604327300794e-113	0.329159382259405	0.517	0.231	1.99817682327176e-108	EGFR+Epithelial	MAPT
RPF2	9.04524289957864e-113	0.422211498230121	0.684	0.399	2.07841591346518e-108	EGFR+Epithelial	RPF2
PDZK1	1.25513220376478e-112	0.506581682692868	0.8	0.541	2.88404277781072e-108	EGFR+Epithelial	PDZK1
THRA	2.00278941591901e-111	0.303349521137571	0.476	0.203	4.60200951989871e-107	EGFR+Epithelial	THRA
SLC5A10	1.5275606466921e-109	0.399705205303043	0.45	0.203	3.51002885396912e-105	EGFR+Epithelial	SLC5A10
SNX8	1.9865468950712e-109	0.265485281361271	0.366	0.133	4.56468745549461e-105	EGFR+Epithelial	SNX8
RPS24	1.16160419957295e-108	0.348198970572404	1	0.994	2.66913412977873e-104	EGFR+Epithelial	RPS24
RPL5	9.8523268785972e-108	0.370765047412458	1	0.974	2.26386767016406e-103	EGFR+Epithelial	RPL5
RPL35	4.18036608871997e-107	0.337459334173311	1	0.99	9.60564519866076e-103	EGFR+Epithelial	RPL35
AC093673.5	1.48494844774857e-106	0.329317478018004	0.432	0.182	3.41211454323666e-102	EGFR+Epithelial	AC093673.5
ATP5L	1.54615557671214e-106	0.35375570546259	0.987	0.884	3.55275628416915e-102	EGFR+Epithelial	ATP5L
ACOT13	2.28353493060979e-106	0.367585278428064	0.575	0.305	5.24710656355517e-102	EGFR+Epithelial	ACOT13
RPL23A	1.76839265971795e-105	0.32888658557957	1	0.992	4.06341265349991e-101	EGFR+Epithelial	RPL23A
IDH2	2.27017786750424e-105	0.445111310057649	0.743	0.468	5.21641470395125e-101	EGFR+Epithelial	IDH2
SLC6A8	1.87566555040361e-104	0.491874856780693	0.757	0.493	4.30990430171741e-100	EGFR+Epithelial	SLC6A8
ADIRF	1.14666440889452e-102	0.596429749945669	0.977	0.866	2.63480547875783e-98	EGFR+Epithelial	ADIRF
RPA3	1.00835363180269e-101	0.437757115382789	0.837	0.599	2.31699497515621e-97	EGFR+Epithelial	RPA3
AKAP12	1.91106405615655e-101	0.406862360694674	0.648	0.355	4.39124298823652e-97	EGFR+Epithelial	AKAP12
HINT2	6.13551216104959e-101	0.400630176980529	0.78	0.514	1.40981798436598e-96	EGFR+Epithelial	HINT2
SLC16A9	6.26441394775115e-101	0.318643870244991	0.352	0.132	1.43943703691426e-96	EGFR+Epithelial	SLC16A9
RPL9	6.4771148713682e-101	0.307820510055393	1	0.993	1.48831145514299e-96	EGFR+Epithelial	RPL9
UQCR11	6.87510120627638e-101	0.382273964148427	0.933	0.777	1.57976075517819e-96	EGFR+Epithelial	UQCR11
MALSU1	4.1593204325656e-100	0.373883891292487	0.737	0.468	9.55728648994924e-96	EGFR+Epithelial	MALSU1
BCL3	5.59486363032803e-100	0.3377420295029	0.421	0.183	1.28558776497677e-95	EGFR+Epithelial	BCL3
PNCK	1.49075884090805e-99	0.543613762753329	0.795	0.574	3.42546566463851e-95	EGFR+Epithelial	PNCK
RPLP2	1.79369555453214e-99	0.287120387806629	1	0.996	4.12155364520395e-95	EGFR+Epithelial	RPLP2
CTSH	2.72604413643333e-99	0.431049621680099	0.691	0.428	6.2639042166965e-95	EGFR+Epithelial	CTSH
CLDN2	2.99091746081802e-99	0.343353792941944	0.392	0.159	6.87253014146765e-95	EGFR+Epithelial	CLDN2
SERPINB1	3.03767191227589e-99	0.4533921684869	0.828	0.578	6.97996252002754e-95	EGFR+Epithelial	SERPINB1
HABP4	1.0037420219814e-98	0.275365746001776	0.392	0.16	2.30639841810886e-94	EGFR+Epithelial	HABP4
RPS2	1.39492689517389e-98	0.330108538437998	1	0.997	3.20526301973056e-94	EGFR+Epithelial	RPS2
RPS23	2.63299411903206e-98	0.327053046452685	1	0.996	6.05009388671187e-94	EGFR+Epithelial	RPS23
GULP1	3.75458007315042e-98	0.257244760518141	0.327	0.116	8.62727409208504e-94	EGFR+Epithelial	GULP1
TP53TG1	4.6455229032765e-96	0.312859971836513	0.576	0.31	1.06744825271487e-91	EGFR+Epithelial	TP53TG1
NDUFA5	9.65942352020931e-96	0.377992253366382	0.926	0.708	2.21954233647369e-91	EGFR+Epithelial	NDUFA5
NEDD4L	1.8666268890782e-95	0.375118239654849	0.636	0.376	4.28913526572389e-91	EGFR+Epithelial	NEDD4L
RPS6	3.52139077137016e-95	0.344980711729392	1	0.997	8.09145171445435e-91	EGFR+Epithelial	RPS6
TMEM106B	5.77497651489488e-95	0.348217648038647	0.613	0.346	1.32697410359255e-90	EGFR+Epithelial	TMEM106B
SLC9A3R1	1.90507108241228e-94	0.378152504632341	0.715	0.444	4.37747233316695e-90	EGFR+Epithelial	SLC9A3R1
CYS1	6.16305300110062e-94	0.279921114339561	0.404	0.175	1.4161463185929e-89	EGFR+Epithelial	CYS1
CYFIP2	1.0217648764756e-93	0.337769282263432	0.492	0.245	2.34781133316563e-89	EGFR+Epithelial	CYFIP2
NT5C3A	1.04655083045306e-93	0.350177073747137	0.576	0.317	2.40476449821504e-89	EGFR+Epithelial	NT5C3A
RP11-792A8.4	4.38013661475064e-93	0.312160383102399	0.486	0.239	1.0064677913374e-88	EGFR+Epithelial	RP11-792A8.4
ARHGEF12	6.91837753295718e-93	0.340208913857386	0.566	0.308	1.5897047895229e-88	EGFR+Epithelial	ARHGEF12
C1GALT1	7.02106933723641e-93	0.284451871580481	0.488	0.237	1.61330131231018e-88	EGFR+Epithelial	C1GALT1
CLEC18A	1.05660677345518e-92	0.30869109745471	0.519	0.249	2.42787104404532e-88	EGFR+Epithelial	CLEC18A
MINOS1	1.29724492143635e-92	0.397429865351568	0.885	0.706	2.98080938047646e-88	EGFR+Epithelial	MINOS1
RAB11FIP3	2.54920742477269e-92	0.30062709441062	0.415	0.183	5.8575688206427e-88	EGFR+Epithelial	RAB11FIP3
RPS21	6.58188973099549e-92	0.332650155230082	1	0.969	1.51238662238814e-87	EGFR+Epithelial	RPS21
CYP27A1	7.83360452750358e-92	0.315200454591559	0.423	0.192	1.80000564832977e-87	EGFR+Epithelial	CYP27A1
RPL12	1.50756766929671e-90	0.314713590129996	1	0.991	3.46408899050998e-86	EGFR+Epithelial	RPL12
SIVA1	2.373836053191e-90	0.411190681858803	0.846	0.617	5.45460048302229e-86	EGFR+Epithelial	SIVA1
RPS28	7.00193795756129e-90	0.348740705399729	0.999	0.996	1.60890530388843e-85	EGFR+Epithelial	RPS28
GPX4	1.48433833719163e-89	0.381487893103577	0.989	0.908	3.41071263119893e-85	EGFR+Epithelial	GPX4
CLDN3	2.31746338411581e-89	0.353061436940492	0.659	0.367	5.32506736402132e-85	EGFR+Epithelial	CLDN3
RP11-356J5.12	3.66675977691817e-89	0.281055055071189	0.43	0.194	8.42548061540256e-85	EGFR+Epithelial	RP11-356J5.12
SYTL2	2.114544737638e-88	0.353944315204935	0.429	0.203	4.85880089814459e-84	EGFR+Epithelial	SYTL2
SSU72	2.54301095038054e-88	0.346716031401567	0.743	0.472	5.8433305617844e-84	EGFR+Epithelial	SSU72
IRF1	5.33899168830051e-87	0.494700536326488	0.908	0.741	1.22679351013769e-82	EGFR+Epithelial	IRF1
MIOX	1.1316676318817e-86	0.325468290887428	0.531	0.266	2.60034588453776e-82	EGFR+Epithelial	MIOX
TAF9	1.20031774380337e-86	0.356567894425655	0.671	0.414	2.75809011171137e-82	EGFR+Epithelial	TAF9
AGPAT3	1.75621863384885e-86	0.302426788327153	0.442	0.213	4.03543917685788e-82	EGFR+Epithelial	AGPAT3
DDT	3.54274722624888e-86	0.378781207497694	0.926	0.779	8.14052457647468e-82	EGFR+Epithelial	DDT
NUDT14	3.24692216961623e-85	0.331974120786835	0.592	0.337	7.46077776134418e-81	EGFR+Epithelial	NUDT14
SLC13A1	1.07944460703403e-84	0.262442403357405	0.318	0.118	2.4803478180428e-80	EGFR+Epithelial	SLC13A1
GIPC2	1.46620210697039e-84	0.275649273525885	0.429	0.2	3.36903920139656e-80	EGFR+Epithelial	GIPC2
HIBADH	1.58686549653221e-84	0.339995632715064	0.653	0.389	3.64629953793171e-80	EGFR+Epithelial	HIBADH
PYURF	1.15278676731066e-83	0.34908445738415	0.691	0.433	2.64887343392645e-79	EGFR+Epithelial	PYURF
RPL34	2.68120475548641e-83	0.310275482950974	1	0.997	6.16087228715667e-79	EGFR+Epithelial	RPL34
FIS1	4.28878327371498e-83	0.352649374807817	0.926	0.75	9.85476620634229e-79	EGFR+Epithelial	FIS1
SRI	4.40061365014025e-83	0.365150892165603	0.887	0.673	1.01117300452923e-78	EGFR+Epithelial	SRI
RP11-807H17.1	4.73845980794661e-83	0.268397120205968	0.385	0.174	1.08880329466997e-78	EGFR+Epithelial	RP11-807H17.1
CCND1	3.79811796650163e-82	0.49321593251883	0.96	0.823	8.72731546342744e-78	EGFR+Epithelial	CCND1
ERBB3	4.68304076776458e-82	0.344563101615661	0.485	0.255	1.07606910761694e-77	EGFR+Epithelial	ERBB3
CUBN	6.12134779008524e-82	0.335413531375673	0.631	0.368	1.40656329520579e-77	EGFR+Epithelial	CUBN
COMMD6	2.94916733063922e-81	0.313895676043997	0.985	0.831	6.77659669234279e-77	EGFR+Epithelial	COMMD6
ATP6AP1	6.95005309741726e-81	0.332457486309101	0.631	0.386	1.59698320072454e-76	EGFR+Epithelial	ATP6AP1
OCIAD2	3.11146095129203e-80	0.391537809044717	0.964	0.797	7.14951497387883e-76	EGFR+Epithelial	OCIAD2
CDHR5	4.79632338157669e-80	0.404727653236158	0.695	0.462	1.10209918661869e-75	EGFR+Epithelial	CDHR5
EIF2AK1	5.1467156623062e-80	0.279338584027079	0.534	0.289	1.18261232488472e-75	EGFR+Epithelial	EIF2AK1
GGCT	7.82311152012821e-80	0.273667316161659	0.47	0.242	1.79759456509506e-75	EGFR+Epithelial	GGCT
RPS18	1.17490155647885e-79	0.303393849733745	1	0.998	2.69968879647711e-75	EGFR+Epithelial	RPS18
ID1	1.92492558931509e-79	0.331542886561422	0.609	0.338	4.4230940191282e-75	EGFR+Epithelial	ID1
CMBL	2.35564134211709e-79	0.356252279506077	0.9	0.674	5.41279267591666e-75	EGFR+Epithelial	CMBL
RPS16	3.01704803515312e-79	0.272795437402372	1	0.993	6.93257297517485e-75	EGFR+Epithelial	RPS16
CLPTM1L	1.20849690965965e-78	0.361200200520374	0.68	0.448	2.77688419901593e-74	EGFR+Epithelial	CLPTM1L
LAMP2	2.12292919109437e-78	0.403115806168449	0.776	0.563	4.87806669529664e-74	EGFR+Epithelial	LAMP2
ALDH1A1	4.00555288076116e-78	0.419158800865646	0.879	0.679	9.20395940941299e-74	EGFR+Epithelial	ALDH1A1
FAM195A	7.35230523954025e-78	0.363333631711809	0.661	0.424	1.68941269794156e-73	EGFR+Epithelial	FAM195A
DSG2	1.41552470400845e-77	0.43323027308654	0.564	0.341	3.25259266487062e-73	EGFR+Epithelial	DSG2
GAMT	2.6483381136256e-77	0.423731560657514	0.683	0.453	6.0853513174889e-73	EGFR+Epithelial	GAMT
SLC25A25	1.65726287052999e-76	0.311530516585608	0.367	0.165	3.8080586239038e-72	EGFR+Epithelial	SLC25A25
USMG5	2.16722232592791e-75	0.314147061051344	0.967	0.848	4.97984346051715e-71	EGFR+Epithelial	USMG5
TSPAN12	3.63330455929372e-75	0.289417545043902	0.779	0.503	8.3486072163451e-71	EGFR+Epithelial	TSPAN12
ZCRB1	8.96658995552058e-75	0.335263705465443	0.751	0.518	2.06034303997952e-70	EGFR+Epithelial	ZCRB1
MRPS23	1.15239059304804e-74	0.332135508480168	0.601	0.373	2.64796310470579e-70	EGFR+Epithelial	MRPS23
DHRS7	1.7277260487424e-74	0.334749937887697	0.707	0.479	3.96996891480029e-70	EGFR+Epithelial	DHRS7
SRD5A3	3.82251978044051e-74	0.258568606071133	0.42	0.209	8.7833859514962e-70	EGFR+Epithelial	SRD5A3
FABP3	1.88493277404764e-73	0.391132355382959	0.528	0.306	4.33119852820668e-69	EGFR+Epithelial	FABP3
ZSCAN16-AS1	2.92659963548707e-73	0.250553354478261	0.457	0.237	6.72474064242219e-69	EGFR+Epithelial	ZSCAN16-AS1
RPL4	9.87722275762899e-73	0.303907208208563	0.998	0.96	2.26958824524799e-68	EGFR+Epithelial	RPL4
ENPEP	1.26079135471622e-72	0.283381494259239	0.758	0.505	2.89704637486692e-68	EGFR+Epithelial	ENPEP
CES2	2.33242942054004e-72	0.470325882144774	0.702	0.504	5.3594563225169e-68	EGFR+Epithelial	CES2
CALM1	2.42831424469674e-72	0.471299338247564	0.929	0.819	5.57978047146417e-68	EGFR+Epithelial	CALM1
IVNS1ABP	3.85422268080851e-72	0.330446112081832	0.752	0.525	8.8562328759618e-68	EGFR+Epithelial	IVNS1ABP
COL23A1	4.10292038793184e-72	0.325185044095079	0.693	0.463	9.42769046738978e-68	EGFR+Epithelial	COL23A1
FAM200B	1.66640134816988e-71	0.311993222715811	0.706	0.457	3.82905701782475e-67	EGFR+Epithelial	FAM200B
MDH2	2.41745846084585e-71	0.334147652599222	0.829	0.627	5.55483605133159e-67	EGFR+Epithelial	MDH2
ADSSL1	3.45361684859434e-71	0.314116882820611	0.65	0.378	7.93572079470008e-67	EGFR+Epithelial	ADSSL1
CYCS	4.36697961459754e-71	0.333941096870892	0.966	0.86	1.00344457584222e-66	EGFR+Epithelial	CYCS
SLC38A1	8.4084327132447e-71	0.356620254539565	0.704	0.489	1.93208966884937e-66	EGFR+Epithelial	SLC38A1
C7orf55	1.46860747043217e-70	0.255681037403888	0.522	0.291	3.37456624555904e-66	EGFR+Epithelial	C7orf55
CTSF	4.31236674620137e-70	0.277528922112538	0.548	0.31	9.9089563094215e-66	EGFR+Epithelial	CTSF
NFIB	4.9533576331478e-70	0.334113885484095	0.745	0.51	1.1381825169447e-65	EGFR+Epithelial	NFIB
TMEM14B	6.61536547263536e-70	0.323806908082899	0.806	0.572	1.52007867830215e-65	EGFR+Epithelial	TMEM14B
EMD	1.25600790580256e-69	0.29338233431189	0.647	0.418	2.88605496595313e-65	EGFR+Epithelial	EMD
RWDD1	1.29347226607546e-69	0.325386337874064	0.768	0.529	2.9721405729882e-65	EGFR+Epithelial	RWDD1
NAMPT	1.07758719850465e-68	0.269610641923045	0.919	0.739	2.47607986472399e-64	EGFR+Epithelial	NAMPT
SSNA1	1.12797129416675e-68	0.334613975836625	0.563	0.347	2.59185243973636e-64	EGFR+Epithelial	SSNA1
TTYH3	2.35675953478894e-68	0.289592625688279	0.492	0.274	5.41536205903802e-64	EGFR+Epithelial	TTYH3
RAB3IP	2.14480044452758e-67	0.277832244889211	0.607	0.367	4.92832246143547e-63	EGFR+Epithelial	RAB3IP
C14orf166	2.58365227143671e-66	0.319124254314965	0.817	0.613	5.93671618930728e-62	EGFR+Epithelial	C14orf166
EIF4EBP2	4.27970549701156e-66	0.273775380787654	0.535	0.314	9.83390729103316e-62	EGFR+Epithelial	EIF4EBP2
VTI1B	4.50460235075011e-66	0.29203524243776	0.567	0.342	1.03506752815536e-61	EGFR+Epithelial	VTI1B
ACADM	6.06777843097574e-66	0.279664707104594	0.628	0.392	1.39425412786961e-61	EGFR+Epithelial	ACADM
VBP1	1.02791676476368e-65	0.267941567310052	0.56	0.336	2.36194714207398e-61	EGFR+Epithelial	VBP1
ADGRG1	1.361523264499e-65	0.309037478659537	0.547	0.332	3.1285081571658e-61	EGFR+Epithelial	ADGRG1
CRIP2	1.70171504236957e-65	0.345194164105809	0.798	0.573	3.9102008243568e-61	EGFR+Epithelial	CRIP2
HTATIP2	1.74258925886496e-65	0.268112081833498	0.59	0.363	4.00412159901991e-61	EGFR+Epithelial	HTATIP2
ALPK2	1.76988757090816e-65	0.308696043146226	0.517	0.301	4.06684766043278e-61	EGFR+Epithelial	ALPK2
FZD1	2.77938094815425e-65	0.278061004228768	0.486	0.268	6.38646154266884e-61	EGFR+Epithelial	FZD1
NUDCD2	8.7211888333091e-65	0.273277561874773	0.586	0.365	2.00395477011776e-60	EGFR+Epithelial	NUDCD2
ARMC10	2.53391571771235e-63	0.250521372461238	0.562	0.34	5.82243153615945e-59	EGFR+Epithelial	ARMC10
MRPL20	7.71478250971756e-63	0.320083477764384	0.841	0.65	1.7727027250829e-58	EGFR+Epithelial	MRPL20
MAOB	7.78375515460722e-63	0.321998704532907	0.634	0.42	1.78855125942565e-58	EGFR+Epithelial	MAOB
CRYZ	8.90823665276519e-63	0.294031170606366	0.798	0.578	2.04693461807239e-58	EGFR+Epithelial	CRYZ
NDUFB6	9.09777091458116e-63	0.310092054943969	0.826	0.625	2.09048580075246e-58	EGFR+Epithelial	NDUFB6
CHPT1	4.68839992388958e-62	0.28395957644719	0.568	0.359	1.07730053451135e-57	EGFR+Epithelial	CHPT1
TDP2	8.1285277631616e-62	0.272418435035563	0.463	0.262	1.86777310941927e-57	EGFR+Epithelial	TDP2
TM7SF3	1.82551755839035e-61	0.299562328084493	0.7	0.475	4.19467424566935e-57	EGFR+Epithelial	TM7SF3
LAMTOR4	2.27642965465217e-61	0.262743200980014	0.914	0.763	5.23078006045975e-57	EGFR+Epithelial	LAMTOR4
UGT2A3	8.41290756141658e-61	0.277067796774322	0.623	0.388	1.9331178994623e-56	EGFR+Epithelial	UGT2A3
MRPL41	7.55603923702405e-60	0.301406485869854	0.697	0.482	1.73622669588339e-55	EGFR+Epithelial	MRPL41
GPR137B	9.42364030645914e-60	0.264288262367888	0.43	0.242	2.16536406961818e-55	EGFR+Epithelial	GPR137B
FGFR1	2.15403171238847e-59	0.298127706603652	0.429	0.234	4.94953406872622e-55	EGFR+Epithelial	FGFR1
COX14	7.93162954658371e-59	0.286140490721005	0.768	0.554	1.82252983721401e-54	EGFR+Epithelial	COX14
ODC1	3.52856152349448e-58	0.419690560902566	0.798	0.632	8.10792866868561e-54	EGFR+Epithelial	ODC1
EIF3L	2.07860334501848e-57	0.277834222866243	0.891	0.676	4.77621476618347e-53	EGFR+Epithelial	EIF3L
MCTS1	2.6327523419387e-57	0.263961927630061	0.62	0.411	6.04953833130675e-53	EGFR+Epithelial	MCTS1
EI24	2.83156413705898e-57	0.264055127646608	0.612	0.394	6.50636807413413e-53	EGFR+Epithelial	EI24
NDUFA8	3.26345319670022e-57	0.265783213424157	0.686	0.465	7.49876275537775e-53	EGFR+Epithelial	NDUFA8
AURKAIP1	4.17325881437195e-56	0.285661078641824	0.882	0.698	9.58931410366386e-52	EGFR+Epithelial	AURKAIP1
ETFA	3.62874389926235e-55	0.271679830395319	0.598	0.392	8.33812773172503e-51	EGFR+Epithelial	ETFA
MRPS33	4.12166156653205e-55	0.267035589215403	0.71	0.497	9.47075394757735e-51	EGFR+Epithelial	MRPS33
POLR2J	5.13903617384251e-55	0.258359478817859	0.8	0.599	1.18084773202553e-50	EGFR+Epithelial	POLR2J
COX7A2	6.31353637744804e-55	0.283217626620514	0.974	0.866	1.45072438881001e-50	EGFR+Epithelial	COX7A2
ZYX	3.40635190972699e-54	0.253150077970771	0.531	0.329	7.82711541817067e-50	EGFR+Epithelial	ZYX
KLF9	3.56818679970587e-54	0.263227883020217	0.643	0.43	8.19897962836414e-50	EGFR+Epithelial	KLF9
MSRB2	4.82304881713781e-54	0.268613611621732	0.669	0.462	1.10824015720193e-49	EGFR+Epithelial	MSRB2
MAFF	6.57673135331544e-54	0.324819643294056	0.887	0.727	1.51120133036482e-49	EGFR+Epithelial	MAFF
CXXC5	4.56770332766391e-53	0.257016011366844	0.604	0.388	1.04956687063061e-48	EGFR+Epithelial	CXXC5
SSBP1	6.35966170186814e-52	0.271076641675998	0.923	0.771	1.46132306585526e-47	EGFR+Epithelial	SSBP1
ATP5A1	1.54057968115178e-51	0.323542111110167	0.805	0.62	3.53994399135057e-47	EGFR+Epithelial	ATP5A1
SMS	2.16072385236678e-51	0.271155165434504	0.642	0.438	4.96491126796839e-47	EGFR+Epithelial	SMS
UQCRB	3.74362668515672e-51	0.270176489580858	0.995	0.936	8.60210539715312e-47	EGFR+Epithelial	UQCRB
MRPS36	5.57012539456505e-51	0.271907953263758	0.815	0.626	1.27990341316316e-46	EGFR+Epithelial	MRPS36
HEXB	7.89568284716404e-51	0.286831668234651	0.74	0.528	1.81427000462135e-46	EGFR+Epithelial	HEXB
SEC11A	9.15567079872113e-51	0.269689879063925	0.892	0.701	2.10379003613014e-46	EGFR+Epithelial	SEC11A
FAM177A1	2.13333833653689e-50	0.259768463712879	0.752	0.551	4.90198482969446e-46	EGFR+Epithelial	FAM177A1
SET	2.32833629428474e-50	0.284312698132443	0.834	0.646	5.35005113700747e-46	EGFR+Epithelial	SET
ST13	4.69521909091259e-49	0.25021815892585	0.977	0.848	1.07886744270989e-44	EGFR+Epithelial	ST13
CYB5A	5.34204455163544e-49	0.26841214292068	0.998	0.966	1.22749499707479e-44	EGFR+Epithelial	CYB5A
RHEB	7.55467999140058e-49	0.276324253699511	0.868	0.69	1.73591436842402e-44	EGFR+Epithelial	RHEB
HDDC2	1.1814622249054e-48	0.25674274241451	0.683	0.475	2.71476390038763e-44	EGFR+Epithelial	HDDC2
YBX1	2.6429467236186e-48	0.253726110556186	0.977	0.872	6.07296298153083e-44	EGFR+Epithelial	YBX1
NFIC	3.60765893245597e-48	0.26468487393697	0.746	0.551	8.28967869499732e-44	EGFR+Epithelial	NFIC
DGCR5	8.61148865604184e-48	0.254631205590272	0.583	0.391	1.97874786338529e-43	EGFR+Epithelial	DGCR5
PRDX4	1.61176517970375e-47	0.252262165716268	0.915	0.754	3.70351402992329e-43	EGFR+Epithelial	PRDX4
MIR4435-2HG	7.88863544310983e-47	0.274797343935826	0.626	0.434	1.81265065211778e-42	EGFR+Epithelial	MIR4435-2HG
P4HA2	4.77317219519146e-45	0.297651498300137	0.688	0.514	1.09677950701109e-40	EGFR+Epithelial	P4HA2
PPP1R10	8.54955413043007e-45	0.252930588210852	0.611	0.42	1.96451654809022e-40	EGFR+Epithelial	PPP1R10
HRSP12	3.04197272468567e-42	0.26134879225148	0.678	0.489	6.98984492678274e-38	EGFR+Epithelial	HRSP12
HSD17B7	6.6438815972962e-41	0.282588635786081	0.594	0.416	1.52663111342672e-36	EGFR+Epithelial	HSD17B7
CAV1	1.43404892893547e-40	0.269352221245925	0.72	0.522	3.29515762890793e-36	EGFR+Epithelial	CAV1
RCAN1	1.57844146600451e-36	0.331854289827336	0.498	0.342	3.62694280058516e-32	EGFR+Epithelial	RCAN1
FAM134B	1.16452104857215e-34	0.257647237169894	0.926	0.765	2.67583646540908e-30	EGFR+Epithelial	FAM134B
KRT18	2.80725915682734e-30	0.457002763339877	0.963	0.88	6.45052009055785e-26	EGFR+Epithelial	KRT18
LINC00152	3.61089103524292e-30	0.274008881268012	0.688	0.521	8.29710542078117e-26	EGFR+Epithelial	LINC00152
XIST	0	3.14417016436231	0.94	0.003	0	MYC+Epithelial	XIST
VCAM1	0	2.50266354814246	0.922	0.476	0	MYC+Epithelial	VCAM1
NAT8	0	2.36626466793119	0.909	0.491	0	MYC+Epithelial	NAT8
CLU	0	2.2394777838038	1	0.881	0	MYC+Epithelial	CLU
ANGPTL4	0	2.05040184710931	0.995	0.887	0	MYC+Epithelial	ANGPTL4
AOC1	0	1.98936725905035	0.823	0.373	0	MYC+Epithelial	AOC1
PDLIM4	0	1.96169608413769	0.735	0.109	0	MYC+Epithelial	PDLIM4
TIMP3	0	1.84377799390249	0.74	0.314	0	MYC+Epithelial	TIMP3
AMN	0	1.81788360593179	0.781	0.373	0	MYC+Epithelial	AMN
PDK4	0	1.73442273708252	0.995	0.914	0	MYC+Epithelial	PDK4
CYP2J2	0	1.66651091587494	0.812	0.43	0	MYC+Epithelial	CYP2J2
VMP1	0	1.60343268133414	0.966	0.814	0	MYC+Epithelial	VMP1
MALAT1	0	1.54974175796836	1	0.999	0	MYC+Epithelial	MALAT1
NNMT	0	1.46207932287018	1	0.992	0	MYC+Epithelial	NNMT
SLC3A1	0	1.41737186404212	0.918	0.703	0	MYC+Epithelial	SLC3A1
MAT2A	0	1.41366953342967	0.853	0.604	0	MYC+Epithelial	MAT2A
DDX5	0	1.31533209044969	0.997	0.936	0	MYC+Epithelial	DDX5
EIF4A1	0	1.22413770490092	0.927	0.771	0	MYC+Epithelial	EIF4A1
APOE	0	1.20175051474371	0.896	0.426	0	MYC+Epithelial	APOE
RTN4	0	1.17359616338127	0.97	0.872	0	MYC+Epithelial	RTN4
ENO1	0	1.12031966524648	0.991	0.957	0	MYC+Epithelial	ENO1
TMEM176B	0	1.10326581049733	0.993	0.965	0	MYC+Epithelial	TMEM176B
ITM2B	0	1.07425183312597	0.999	0.988	0	MYC+Epithelial	ITM2B
ACTG1	0	1.02030916182829	0.998	0.961	0	MYC+Epithelial	ACTG1
HNRNPA2B1	2.09767756316959e-304	1.06116754193717	0.958	0.882	4.82004350465107e-300	MYC+Epithelial	HNRNPA2B1
ASAH1	1.73420886348328e-303	1.43977874694676	0.802	0.506	3.98486512651189e-299	MYC+Epithelial	ASAH1
ACTB	3.02079540032027e-298	0.928439166586052	0.998	0.989	6.94118367085591e-294	MYC+Epithelial	ACTB
ACADVL	4.36734138585801e-286	1.21496329573925	0.885	0.704	1.00352770364245e-281	MYC+Epithelial	ACADVL
HPCAL1	1.12864179012949e-282	1.18836293772975	0.926	0.743	2.59339310535955e-278	MYC+Epithelial	HPCAL1
LYZ	3.38450006947499e-279	0.968851171426875	0.45	0.094	7.77690425963963e-275	MYC+Epithelial	LYZ
MYC	2.48360003613795e-274	1.26310936154179	0.959	0.707	5.70681616303779e-270	MYC+Epithelial	MYC
SRSF5	5.1312619340968e-267	1.09384381872409	0.92	0.807	1.17906136721676e-262	MYC+Epithelial	SRSF5
SRSF2	1.0412546922648e-266	1.11247321350406	0.894	0.738	2.39259503188605e-262	MYC+Epithelial	SRSF2
MGAM	3.03304928446248e-266	1.00175088540439	0.497	0.127	6.96934064583788e-262	MYC+Epithelial	MGAM
SRSF7	1.65623009502985e-259	1.25313202499554	0.848	0.621	3.80568551235959e-255	MYC+Epithelial	SRSF7
ABO	2.87277420817651e-257	0.643655640198226	0.311	0.038	6.60106057554799e-253	MYC+Epithelial	ABO
ATP1A1	1.98135641506495e-250	1.12357448736883	0.878	0.718	4.55276077053624e-246	MYC+Epithelial	ATP1A1
TNFRSF12A	1.97107478290861e-248	1.05623618611039	0.965	0.802	4.5291356361674e-244	MYC+Epithelial	TNFRSF12A
MCL1	7.89331632488034e-248	0.964761928535824	0.971	0.878	1.813726225131e-243	MYC+Epithelial	MCL1
SFPQ	1.44386242077362e-244	1.0671436049251	0.852	0.657	3.31770707045363e-240	MYC+Epithelial	SFPQ
LMNA	6.86845634962355e-243	1.05575873905255	0.975	0.887	1.5782339000165e-238	MYC+Epithelial	LMNA
LRP2	1.08866800480773e-242	1.36471964412203	0.695	0.359	2.5015413414472e-238	MYC+Epithelial	LRP2
C1QTNF3	2.7238567019186e-240	1.30616591844618	0.573	0.181	6.25887792966855e-236	MYC+Epithelial	C1QTNF3
TMBIM6	3.96419379036181e-240	0.866438413670936	0.962	0.926	9.10892449149337e-236	MYC+Epithelial	TMBIM6
SMIM24	2.53137004219051e-238	1.54044725854287	0.725	0.382	5.81658208294535e-234	MYC+Epithelial	SMIM24
PFKP	5.36605546117638e-235	0.992726402752412	0.903	0.791	1.23301222386911e-230	MYC+Epithelial	PFKP
EZR	8.26122089622626e-232	1.14493427601653	0.88	0.753	1.89826333753487e-227	MYC+Epithelial	EZR
ENPP3	1.0323400055644e-229	1.23792768878274	0.739	0.454	2.37211086478589e-225	MYC+Epithelial	ENPP3
F8	1.658295925489e-224	1.13084245948174	0.618	0.274	3.81043237758863e-220	MYC+Epithelial	F8
SLC5A11	1.81594476205533e-224	1.14167828645763	0.572	0.219	4.17267787425073e-220	MYC+Epithelial	SLC5A1
RHOB	6.67683782324226e-223	0.951239444148057	0.979	0.899	1.53420379502461e-218	MYC+Epithelial	RHOB
SPTBN1	1.35081981128414e-219	1.12049083007656	0.717	0.437	3.1039137623687e-215	MYC+Epithelial	SPTBN1
SLC16A3	1.35368253399883e-216	0.956583251428372	0.925	0.821	3.11049172662252e-212	MYC+Epithelial	SLC16A3
TMEM59	5.86840706852185e-216	0.880927870235674	0.939	0.881	1.34844257620495e-211	MYC+Epithelial	TMEM59
BZW1	1.63493557632974e-212	1.05473634321933	0.785	0.573	3.75675496729049e-208	MYC+Epithelial	BZW1
CD81	7.76781564885399e-212	1.01681400801161	0.835	0.655	1.78488867979367e-207	MYC+Epithelial	CD81
FSTL1	1.15611535100796e-211	1.02799790467252	0.537	0.2	2.65652185354608e-207	MYC+Epithelial	FSTL1
CCNL1	7.4610425289896e-208	0.847566672558	0.92	0.733	1.71439835231123e-203	MYC+Epithelial	CCNL1
SLC5A3	1.51742066538175e-207	1.45216197228531	0.606	0.272	3.48672920491418e-203	MYC+Epithelial	SLC5A3
PCSK6	7.40691762591062e-206	1.24110281284146	0.617	0.299	1.70196153208174e-201	MYC+Epithelial	PCSK6
NFE2L2	1.87642874033619e-205	1.015440086925	0.849	0.679	4.31165795954449e-201	MYC+Epithelial	NFE2L2
SON	3.16794754984407e-202	0.875732167699973	0.884	0.756	7.2793098800317e-198	MYC+Epithelial	SON
BSG	2.81756677874516e-200	0.894656837462851	0.918	0.842	6.47420494420064e-196	MYC+Epithelial	BSG
TUBB4B	4.89749632842569e-197	0.951872629876079	0.871	0.744	1.12534670634565e-192	MYC+Epithelial	TUBB4B
SCGN	2.21466916797912e-196	0.974635421539738	0.61	0.237	5.08886681418243e-192	MYC+Epithelial	SCGN
TUBA1C	6.07355482869989e-194	1.0075352272154	0.852	0.722	1.39558142853866e-189	MYC+Epithelial	TUBA1C
ANXA4	6.80053462611168e-193	0.856623583501499	0.96	0.896	1.56262684638794e-188	MYC+Epithelial	ANXA4
SARAF	3.57683841145799e-191	0.828912289055829	0.944	0.872	8.21885930184818e-187	MYC+Epithelial	SARAF
HES4	2.64783370428741e-189	1.07004193252753	0.78	0.522	6.08419228571162e-185	MYC+Epithelial	HES4
APLP2	1.93463931359935e-187	0.952468553632637	0.837	0.654	4.44541421478859e-183	MYC+Epithelial	APLP2
ESYT2	2.29605284754791e-186	1.05221089050956	0.641	0.353	5.27587023309558e-182	MYC+Epithelial	ESYT2
NAMPT1	3.13772024373724e-186	1.10356807995521	0.898	0.756	7.20985357605943e-182	MYC+Epithelial	NAMPT
CD9	1.08096184979438e-185	1.0164200311798	0.82	0.62	2.48383413845753e-181	MYC+Epithelial	CD9
EGLN3	1.30800227252932e-180	0.9671039071399	0.864	0.787	3.00552762181786e-176	MYC+Epithelial	EGLN3
LAPTM4A	6.87458528003873e-178	0.734650965706998	0.957	0.912	1.5796422056473e-173	MYC+Epithelial	LAPTM4A
FXYD1	1.3068889876338e-177	0.934466944903109	0.463	0.143	3.00296951578494e-173	MYC+Epithelial	FXYD1
WSB1	5.35722346797861e-176	0.945073558803974	0.855	0.716	1.23098280847212e-171	MYC+Epithelial	WSB1
VEGFA	3.47075058706609e-174	0.917009007612474	0.915	0.827	7.97509069896045e-170	MYC+Epithelial	VEGFA
MSLN	5.93766870615824e-174	0.99757959765109	0.468	0.154	1.36435751530104e-169	MYC+Epithelial	MSLN
DDX3X	8.98337636214458e-173	0.942586121867017	0.781	0.602	2.06420022049358e-168	MYC+Epithelial	DDX3X
ETS2	3.81909368766594e-172	0.980181697126283	0.765	0.548	8.7755134755188e-168	MYC+Epithelial	ETS2
LINC01320	2.48624286798604e-170	1.10745925404267	0.892	0.778	5.71288886205833e-166	MYC+Epithelial	LINC01320
HLA-DQB1	2.67295073173573e-169	0.896582648854901	0.854	0.636	6.14190619138235e-165	MYC+Epithelial	HLA-DQB1
EDIL3	3.39586197138916e-169	0.812195186068925	0.447	0.153	7.803011637858e-165	MYC+Epithelial	EDIL3
GPRC5C	4.9908257769982e-169	1.06655709493124	0.626	0.349	1.14679194703865e-164	MYC+Epithelial	GPRC5C
CLEC18A1	3.16640487634976e-163	1.08438694460542	0.558	0.261	7.27576512487649e-159	MYC+Epithelial	CLEC18A
MT1M	2.34677487345712e-162	1.44402193410076	0.592	0.272	5.39241930422977e-158	MYC+Epithelial	MT1M
HSP90AB1	2.05402054891343e-161	0.617431431641382	0.992	0.982	4.71972841729328e-157	MYC+Epithelial	HSP90AB1
SPEN	9.21361427731159e-161	0.795979358909158	0.434	0.153	2.11710428864066e-156	MYC+Epithelial	SPEN
SF3B1	8.38664766193426e-160	0.975573404698048	0.652	0.419	1.92708389975925e-155	MYC+Epithelial	SF3B1
HADHA	2.52071674297091e-159	0.928857006644881	0.708	0.522	5.79210293199855e-155	MYC+Epithelial	HADHA
TNFRSF21	3.25093000361668e-159	1.00176461937109	0.618	0.343	7.4699869623104e-155	MYC+Epithelial	TNFRSF21
MT1A	1.43355318715047e-158	1.41312496699345	0.646	0.344	3.29401851343434e-154	MYC+Epithelial	MT1A
TYMP	6.5266386007915e-158	0.918581996925892	0.885	0.755	1.49969101768987e-153	MYC+Epithelial	TYMP
CHD1	5.85624493183607e-157	0.995499007929396	0.686	0.448	1.34564796043729e-152	MYC+Epithelial	CHD1
SLC4A4	5.48746457901498e-155	0.957588042337281	0.529	0.256	1.26090961096606e-150	MYC+Epithelial	SLC4A4
ITGAV	5.5414170447944e-153	1.00127247848765	0.638	0.394	1.27330680855286e-148	MYC+Epithelial	ITGAV
ECH1	1.4979270360819e-152	0.794565421839218	0.876	0.827	3.44193674350898e-148	MYC+Epithelial	ECH1
NFKBIA	1.63651959872178e-152	0.829626121769317	0.968	0.877	3.7603947339429e-148	MYC+Epithelial	NFKBIA
NEAT1	3.72587764307332e-150	0.8842402001248	0.993	0.96	8.56132164825387e-146	MYC+Epithelial	NEAT1
CXCR4	4.23598421980528e-150	0.917959394752731	0.752	0.52	9.73344454026858e-146	MYC+Epithelial	CXCR4
HSP90AA1	4.55916519387484e-150	0.484838141753178	0.988	0.958	1.04760497824856e-145	MYC+Epithelial	HSP90AA1
TMEM176A1	1.15502866936248e-149	0.641477510641809	0.986	0.966	2.65402487646111e-145	MYC+Epithelial	TMEM176A
FOSL2	3.68635661567484e-147	0.921122144772338	0.755	0.568	8.47051023149765e-143	MYC+Epithelial	FOSL2
MYADM	2.09776340145697e-146	0.913269643975392	0.814	0.636	4.82024074386783e-142	MYC+Epithelial	MYADM
KHK	2.2531922269291e-146	1.17358858872173	0.776	0.612	5.17738509903769e-142	MYC+Epithelial	KHK
TFPI	1.17961351129055e-144	0.832480185421913	0.764	0.562	2.71051592624342e-140	MYC+Epithelial	TFPI
SPON1	2.016264565396e-144	0.785177862442399	0.433	0.165	4.63297271836692e-140	MYC+Epithelial	SPON1
BBOX11	3.43604203183074e-144	1.00959106496256	0.727	0.458	7.89533738074067e-140	MYC+Epithelial	BBOX1
ZNF622	1.05690307117305e-142	0.98839941389844	0.735	0.581	2.42855187694142e-138	MYC+Epithelial	ZNF622
NDRG1	6.43517458161488e-142	0.873505092166099	0.881	0.813	1.47867441536347e-137	MYC+Epithelial	NDRG1
KLF6	1.13006511747315e-141	0.598874500272761	0.995	0.959	2.5966636269298e-137	MYC+Epithelial	KLF6
MAP2K3	3.19716703588153e-141	0.932189139444598	0.563	0.306	7.34645041504859e-137	MYC+Epithelial	MAP2K3
ETS1	6.22047370550643e-141	0.935344218990605	0.498	0.233	1.42934044805127e-136	MYC+Epithelial	ETS1
GPC1	1.57506196976718e-140	0.803487938839097	0.453	0.186	3.61917739413104e-136	MYC+Epithelial	GPC1
HSPA8	2.65155283350639e-140	0.615358850356301	0.955	0.887	6.09273810083097e-136	MYC+Epithelial	HSPA8
IL6ST	2.38673684745541e-139	0.885675445649699	0.795	0.668	5.48424392808303e-135	MYC+Epithelial	IL6ST
TJP2	9.3428597553631e-139	0.931947310263773	0.484	0.22	2.14680231458733e-134	MYC+Epithelial	TJP2
HLA-DRB5	1.15661112487752e-136	0.764604725307432	0.514	0.204	2.65766104274357e-132	MYC+Epithelial	HLA-DRB5
SPINT2	1.44200826502134e-136	0.653449922916449	0.916	0.876	3.31344659136604e-132	MYC+Epithelial	SPINT2
KRT8	1.55010897432694e-136	0.708019527499834	0.952	0.923	3.56184040120844e-132	MYC+Epithelial	KRT8
CFLAR	2.707631162208e-136	0.892386730001851	0.795	0.675	6.22159488452154e-132	MYC+Epithelial	CFLAR
PPP2R3A	2.13401954266503e-134	0.875614594093181	0.519	0.261	4.9035501051357e-130	MYC+Epithelial	PPP2R3A
HSPA5	2.15109953058491e-134	0.387215670028603	0.908	0.764	4.942796501378e-130	MYC+Epithelial	HSPA5
GGT1	2.02118527864874e-133	0.848258785710549	0.473	0.215	4.64427953327908e-129	MYC+Epithelial	GGT1
DDX21	4.83176100748233e-133	0.884877388074133	0.752	0.614	1.11024204429929e-128	MYC+Epithelial	DDX21
KDM6B	7.00530458146963e-132	0.983715251469451	0.661	0.446	1.60967888673009e-127	MYC+Epithelial	KDM6B
PKM	4.66848834252217e-131	0.468888878854294	0.982	0.96	1.07272525134475e-126	MYC+Epithelial	PKM
P3H2	8.58184826795985e-131	0.944599950649246	0.669	0.483	1.97193709501182e-126	MYC+Epithelial	P3H2
NCL	1.06713290637024e-130	0.925738682711333	0.754	0.649	2.45205799225754e-126	MYC+Epithelial	NCL
LPCAT1	1.29135848508982e-130	0.964164178662117	0.661	0.466	2.96728352703938e-126	MYC+Epithelial	LPCAT1
DEFB1	6.49977626719353e-127	1.53693880033455	0.715	0.528	1.49351859067573e-122	MYC+Epithelial	DEFB1
ANK3	4.5075078759837e-126	0.771211811494498	0.5	0.239	1.03573515974353e-121	MYC+Epithelial	ANK3
MALL	8.14856190292276e-126	0.796678468803363	0.46	0.208	1.87237655405359e-121	MYC+Epithelial	MALL
FBP1	1.5145480769512e-125	0.732003359081868	0.379	0.14	3.48012857121847e-121	MYC+Epithelial	FBP1
AHR	1.53289513337398e-125	0.822185695335484	0.485	0.233	3.52228643746673e-121	MYC+Epithelial	AHR
PHLDA2	1.48533877689303e-123	0.916725615243679	0.638	0.385	3.41301144154482e-119	MYC+Epithelial	PHLDA2
VIMP	4.36297057350527e-123	0.772509391538841	0.804	0.703	1.00252337838004e-118	MYC+Epithelial	VIMP
ACTR3	1.46751836137839e-122	0.837376839277465	0.662	0.499	3.37206369077526e-118	MYC+Epithelial	ACTR3
N4BP2L2	1.70305569036504e-122	0.809958218791069	0.781	0.678	3.91328136532078e-118	MYC+Epithelial	N4BP2L2
TTYH31	2.14181772412638e-121	0.893108430352098	0.53	0.283	4.92146876649761e-117	MYC+Epithelial	TTYH3
SCARB1	2.17112325824847e-121	0.949832592708292	0.615	0.415	4.98880702280332e-117	MYC+Epithelial	SCARB1
HIPK21	8.59974915368103e-119	0.834274445557853	0.805	0.645	1.97605036053283e-114	MYC+Epithelial	HIPK2
DNAJB9	1.45563692113727e-116	0.804667502298215	0.832	0.735	3.34476251738922e-112	MYC+Epithelial	DNAJB9
WDR1	1.90959680482031e-116	0.816928065381424	0.583	0.377	4.38787153811611e-112	MYC+Epithelial	WDR1
SEC62	1.96225677982618e-116	0.664033224739771	0.849	0.791	4.50887362868461e-112	MYC+Epithelial	SEC62
SGK1	2.08186223296824e-116	0.934505153745309	0.728	0.552	4.78370303891443e-112	MYC+Epithelial	SGK1
TSPAN121	2.81604221884006e-116	0.820892395913088	0.704	0.537	6.4707018104507e-112	MYC+Epithelial	TSPAN12
PLIN2	1.38524326993687e-114	0.790520774042773	0.955	0.918	3.18301198566093e-110	MYC+Epithelial	PLIN2
CD59	2.37923876949403e-113	0.698296944896803	0.837	0.813	5.46701484454338e-109	MYC+Epithelial	CD59
APP	1.76556135929264e-112	0.677096333197294	0.824	0.738	4.05690689138263e-108	MYC+Epithelial	APP
FAM110C	2.41948788727009e-112	0.883658886616225	0.612	0.398	5.55949926736922e-108	MYC+Epithelial	FAM110C
FAM134B1	3.6911119614381e-112	0.828597099717307	0.895	0.783	8.48143706499246e-108	MYC+Epithelial	FAM134B
HLA-F	1.91229953968998e-111	0.959259859912908	0.684	0.513	4.39408188229964e-107	MYC+Epithelial	HLA-F
CALD1	2.59372768908646e-111	0.64233455159035	0.87	0.843	5.95986748398287e-107	MYC+Epithelial	CALD1
SGMS2	4.79943501318433e-111	0.808171202123683	0.5	0.262	1.1028141773295e-106	MYC+Epithelial	SGMS2
HLA-B	5.79840809816313e-111	0.547620248479163	1	0.953	1.33235821279592e-106	MYC+Epithelial	HLA-B
GADD45B	3.10215011726903e-110	0.691829714651189	0.942	0.887	7.12812053946077e-106	MYC+Epithelial	GADD45B
CDH6	7.30894655662279e-110	0.902408435927091	0.612	0.423	1.67944973978078e-105	MYC+Epithelial	CDH6
KTN1	2.69667711479288e-109	0.762884582379613	0.692	0.538	6.19642467437107e-105	MYC+Epithelial	KTN1
RPN1	2.85152361680707e-109	0.800780490424969	0.545	0.339	6.55223096669928e-105	MYC+Epithelial	RPN1
IL32	3.23701224763145e-109	0.700631853400539	0.972	0.915	7.43800674260754e-105	MYC+Epithelial	IL32
RRBP1	6.77098653348649e-109	0.813342898508992	0.675	0.521	1.55583728566453e-104	MYC+Epithelial	RRBP1
TMEM27	1.71746364284958e-108	0.919128053869391	0.657	0.474	3.94638795853977e-104	MYC+Epithelial	TMEM27
RBM25	2.66264753858362e-108	0.818111558725289	0.605	0.41	6.11823151415743e-104	MYC+Epithelial	RBM25
HADHB	1.74971508138189e-107	0.761602499849654	0.705	0.59	4.02049531399932e-103	MYC+Epithelial	HADHB
CSNK1A1	2.30568622547821e-107	0.736415663789521	0.809	0.733	5.29800580890382e-103	MYC+Epithelial	CSNK1A1
HNRNPA3	3.30338634014709e-107	0.708437123232838	0.762	0.68	7.59052113238998e-103	MYC+Epithelial	HNRNPA3
SULT1C4	4.6716562865889e-107	0.987969497493782	0.5	0.266	1.0734531815324e-102	MYC+Epithelial	SULT1C4
ELL2	3.22545669005437e-106	0.861493163526227	0.675	0.491	7.41145438240692e-102	MYC+Epithelial	ELL2
SCN9A	3.32367791956971e-106	0.587491211913864	0.323	0.113	7.63714712358727e-102	MYC+Epithelial	SCN9A
SRSF3	1.5929976112472e-104	0.712545121926141	0.805	0.745	3.66038991112383e-100	MYC+Epithelial	SRSF3
DUSP6	4.63072539710409e-104	0.908595267811961	0.477	0.247	1.06404808174658e-99	MYC+Epithelial	DUSP6
LUC7L3	1.08255836473929e-103	0.824023976530514	0.646	0.492	2.48750261049795e-99	MYC+Epithelial	LUC7L3
HNRNPM	2.17933885788187e-103	0.761185802177937	0.669	0.533	5.00768482764097e-99	MYC+Epithelial	HNRNPM
XRCC5	2.44543184458575e-103	0.783851661400907	0.652	0.519	5.61911329248914e-99	MYC+Epithelial	XRCC5
HNRNPK	4.6322333709527e-103	0.594152058062568	0.867	0.842	1.06439458397751e-98	MYC+Epithelial	HNRNPK
GSTP1	8.06919754876188e-103	0.53155833525969	0.948	0.93	1.8541402127545e-98	MYC+Epithelial	GSTP1
PDIA6	3.74549899876858e-102	0.657699731105696	0.822	0.75	8.60640759937045e-98	MYC+Epithelial	PDIA6
EIF5B	1.38728252812819e-101	0.786848898128528	0.708	0.6	3.18769779313296e-97	MYC+Epithelial	EIF5B
EIF5A	2.25592907538472e-101	0.691336500215448	0.694	0.496	5.18367382941902e-97	MYC+Epithelial	EIF5A
DDX24	3.74209219853275e-101	0.788185324046647	0.639	0.477	8.59857945378856e-97	MYC+Epithelial	DDX24
TOP1	3.96974762384084e-101	0.75718325419431	0.666	0.527	9.12168609006148e-97	MYC+Epithelial	TOP1
NKD2	5.8288989892302e-101	0.684028512370528	0.363	0.143	1.33936440974532e-96	MYC+Epithelial	NKD2
CLK1	2.0286926017655e-100	0.57121032776897	0.753	0.61	4.66152986033677e-96	MYC+Epithelial	CLK1
TNFRSF10B	2.15396063761952e-100	0.801695350156495	0.489	0.275	4.94937075312213e-96	MYC+Epithelial	TNFRSF10B
RDX	7.25426611605248e-100	0.871185193256235	0.635	0.5	1.66688526814654e-95	MYC+Epithelial	RDX
MYL6	3.12468351912375e-99	0.465539375691667	0.988	0.986	7.17989779024255e-95	MYC+Epithelial	MYL6
EPHA2	1.69064164796828e-98	0.826782617288977	0.455	0.234	3.88475637870152e-94	MYC+Epithelial	EPHA2
PGRMC1	5.15147337683e-98	0.617908647562037	0.837	0.762	1.183705552528e-93	MYC+Epithelial	PGRMC1
NUDT4	1.07515732803966e-97	0.849476575253235	0.725	0.608	2.47049650836953e-93	MYC+Epithelial	NUDT4
TAPBP	9.89833102734431e-97	0.718107663034841	0.767	0.66	2.27443850346317e-92	MYC+Epithelial	TAPBP
HNRNPH1	1.17011930014591e-96	0.800048008190354	0.751	0.641	2.68870012787527e-92	MYC+Epithelial	HNRNPH1
MT-CO31	2.19326248495878e-95	0.694554896030874	0.998	0.964	5.03967853793829e-91	MYC+Epithelial	MT-CO3
TINAG	7.45697028452713e-95	0.767560506201051	0.435	0.228	1.71346263197864e-90	MYC+Epithelial	TINAG
HNRNPDL	4.6584607682508e-93	0.633281923238147	0.82	0.789	1.07042111532867e-88	MYC+Epithelial	HNRNPDL
MICAL3	1.23037485324903e-92	0.738142162777359	0.428	0.222	2.82715533779561e-88	MYC+Epithelial	MICAL3
GALNT14	1.69713474325193e-92	0.76900864384226	0.629	0.485	3.89967621304429e-88	MYC+Epithelial	GALNT14
EIF1AX	7.92392786397756e-92	0.673001910607494	0.722	0.648	1.82076014458476e-87	MYC+Epithelial	EIF1AX
HMGB1	1.27385168675491e-90	0.564184575729978	0.882	0.889	2.92705640582542e-86	MYC+Epithelial	HMGB1
AHNAK	2.15445377184248e-90	0.794840757964108	0.743	0.676	4.95050387693965e-86	MYC+Epithelial	AHNAK
FGFR4	2.63087913074846e-89	0.578149153813878	0.3	0.112	6.04523406663381e-85	MYC+Epithelial	FGFR4
SYNPO	7.51759893252768e-89	0.810175295593845	0.657	0.528	1.72739388271621e-84	MYC+Epithelial	SYNPO
GSTK1	1.51325677746005e-87	0.615627007214336	0.812	0.78	3.47716142324769e-83	MYC+Epithelial	GSTK1
SLC5A8	2.31612979460004e-87	0.65546048703582	0.374	0.169	5.32200304203197e-83	MYC+Epithelial	SLC5A8
TMED10	1.06021521197979e-86	0.656807491469219	0.725	0.658	2.43616251408717e-82	MYC+Epithelial	TMED10
TNFRSF10D	2.64684763296138e-86	0.748401634341378	0.469	0.272	6.08192649101866e-82	MYC+Epithelial	TNFRSF10D
UBXN4	3.82894145988719e-86	0.657548211345963	0.722	0.66	8.79814168652878e-82	MYC+Epithelial	UBXN4
SDHA	5.69443611817397e-86	0.677447035516418	0.7	0.61	1.30846753123401e-81	MYC+Epithelial	SDHA
IGFBP4	1.31850428785812e-85	0.626268242023687	0.812	0.744	3.02965915264038e-81	MYC+Epithelial	IGFBP4
ATP6V1B2	2.90655936377848e-85	0.714682391556652	0.426	0.231	6.6786921060902e-81	MYC+Epithelial	ATP6V1B2
EIF4G1	3.20114883713584e-85	0.707350039992263	0.495	0.308	7.35559979797073e-81	MYC+Epithelial	EIF4G1
SOX9	7.26185863664775e-85	0.833466852953636	0.63	0.447	1.66862987752892e-80	MYC+Epithelial	SOX9
NDUFS1	1.14060991590702e-84	0.666757125839778	0.425	0.234	2.62089346477114e-80	MYC+Epithelial	NDUFS1
S100A1	1.40471933307373e-84	0.341245349967068	0.872	0.521	3.22776408353681e-80	MYC+Epithelial	S100A1
PNN	1.45356637269064e-84	0.718229318292131	0.587	0.426	3.34000481116856e-80	MYC+Epithelial	PNN
MT2A	2.56888883302145e-84	0.515922770120803	0.996	0.991	5.9027927605167e-80	MYC+Epithelial	MT2A
GSTA1	6.62598188158475e-84	0.631658490233831	0.808	0.579	1.52251811675054e-79	MYC+Epithelial	GSTA1
TRIM47	8.53895471888123e-84	0.675043858713529	0.43	0.228	1.96208101530453e-79	MYC+Epithelial	TRIM47
ST8SIA4	1.58815583368822e-83	0.728554180386065	0.482	0.297	3.6492644746488e-79	MYC+Epithelial	ST8SIA4
SERPINE2	2.27290070166837e-83	0.39654621426683	0.648	0.404	5.22267123229358e-79	MYC+Epithelial	SERPINE2
PDLIM5	9.74361528871043e-83	0.715826896435064	0.526	0.359	2.23888792103988e-78	MYC+Epithelial	PDLIM5
VAMP8	1.45046455067027e-82	0.603586053538498	0.833	0.805	3.33287744453014e-78	MYC+Epithelial	VAMP8
SEPP1	2.35115929156056e-82	0.572023637061663	0.872	0.811	5.40249382014786e-78	MYC+Epithelial	SEPP1
CYR61	9.67288785795745e-82	0.597926130434664	0.879	0.756	2.22263617200146e-77	MYC+Epithelial	CYR61
AGRN	1.36178798959349e-81	0.75282654495733	0.547	0.376	3.12911644248793e-77	MYC+Epithelial	AGRN
TFRC	5.46244648669028e-81	0.669828141419886	0.405	0.21	1.25516095371169e-76	MYC+Epithelial	TFRC
PTMS	7.82898075997673e-81	0.58452882292712	0.828	0.812	1.79894319902745e-76	MYC+Epithelial	PTMS
IRF11	9.99173662435123e-81	0.689008519891511	0.855	0.763	2.29590124154342e-76	MYC+Epithelial	IRF1
TNFAIP6	3.47153990875885e-80	0.93684632024455	0.591	0.413	7.97690440234608e-76	MYC+Epithelial	TNFAIP6
ACSL3	4.44416222650244e-80	0.664752953040043	0.389	0.199	1.02117959640573e-75	MYC+Epithelial	ACSL3
SLC25A3	5.07039662305603e-80	0.495898661510128	0.882	0.851	1.16507573604581e-75	MYC+Epithelial	SLC25A3
EIF3A	5.34137906185138e-80	0.71801715873202	0.631	0.519	1.22734208083221e-75	MYC+Epithelial	EIF3A
MT1E	4.41202120904027e-79	0.699987718816094	0.924	0.869	1.01379423341327e-74	MYC+Epithelial	MT1E
CLIC4	8.02778585180128e-79	0.709547182314309	0.573	0.425	1.8446246330269e-74	MYC+Epithelial	CLIC4
NUCB1	1.26983707423803e-78	0.648173469886776	0.685	0.592	2.91783162918414e-74	MYC+Epithelial	NUCB1
NAPSA	3.56208198017683e-78	0.528547882464821	0.388	0.175	8.18495197405031e-74	MYC+Epithelial	NAPSA
FAM126B	6.7603625704024e-78	0.597359226524674	0.363	0.174	1.55339611142706e-73	MYC+Epithelial	FAM126B
CTDSP1	3.86303800495166e-77	0.68040626267575	0.498	0.329	8.87648872777792e-73	MYC+Epithelial	CTDSP1
FAM120A	1.39947002657447e-76	0.727786465225126	0.493	0.326	3.21570222706282e-72	MYC+Epithelial	FAM120A
CDHR51	1.46133616796477e-76	0.839595745532411	0.635	0.49	3.35785824674945e-72	MYC+Epithelial	CDHR5
PDK1	9.14736050834471e-76	0.665139077925548	0.456	0.274	2.10188049760745e-71	MYC+Epithelial	PDK1
SEPT7	9.94820687585194e-76	0.654337300418889	0.678	0.606	2.28589897593326e-71	MYC+Epithelial	SEPT7
ABCD3	1.07630296705846e-75	0.530890133250355	0.302	0.126	2.47312895770692e-71	MYC+Epithelial	ABCD3
TGOLN2	3.81839961418309e-75	0.665391031529515	0.657	0.565	8.7739186334699e-71	MYC+Epithelial	TGOLN2
CHPF	3.87247820436938e-75	0.687218129188961	0.518	0.348	8.89818041799997e-71	MYC+Epithelial	CHPF
HLA-E	4.84083057107765e-75	0.476623736819318	0.915	0.875	1.11232604862222e-70	MYC+Epithelial	HLA-E
SCD	2.21731750665619e-74	0.714974570654675	0.528	0.358	5.09495216679458e-70	MYC+Epithelial	SCD
METTL7A	6.74693624052776e-74	0.689954240564148	0.539	0.379	1.55031100934847e-69	MYC+Epithelial	METTL7A
AUP1	7.01012783769267e-74	0.683777900966869	0.597	0.482	1.61078717454502e-69	MYC+Epithelial	AUP1
JUND	8.03560529171168e-74	0.613438898342754	0.821	0.755	1.84642138392951e-69	MYC+Epithelial	JUND
SLC13A11	2.37516916637363e-73	0.700357069536846	0.312	0.134	5.45766371049333e-69	MYC+Epithelial	SLC13A1
SEPT11	4.02317031122283e-73	0.661962498064818	0.569	0.434	9.24444074112783e-69	MYC+Epithelial	SEPT11
HLA-C	5.01828904446086e-73	0.414832149185814	0.995	0.966	1.15310245663622e-68	MYC+Epithelial	HLA-C
ITIH5	7.15126292708448e-73	0.607130499956547	0.334	0.151	1.64321719538547e-68	MYC+Epithelial	ITIH5
SLC27A2	7.37543280652995e-73	0.627412010843862	0.359	0.179	1.69472695028445e-68	MYC+Epithelial	SLC27A2
HLA-A	7.42676365497358e-73	0.371452975703884	0.999	0.976	1.70652175263983e-68	MYC+Epithelial	HLA-A
CD63	8.52154470860375e-73	0.293354125349699	0.993	0.995	1.95808054314297e-68	MYC+Epithelial	CD63
C5orf15	1.87548192532633e-72	0.618145092399842	0.687	0.588	4.30948236801485e-68	MYC+Epithelial	C5orf15
TMED5	4.01487476487833e-72	0.662530033397304	0.518	0.364	9.22537923473744e-68	MYC+Epithelial	TMED5
PRUNE2	4.96641957154112e-72	0.770495514588005	0.612	0.482	1.14118388914872e-67	MYC+Epithelial	PRUNE2
SNHG15	6.12782222155872e-72	0.70888570337543	0.517	0.347	1.40805099006976e-67	MYC+Epithelial	SNHG15
AQP3	6.8519033494674e-72	0.700934465059811	0.702	0.569	1.57443035164062e-67	MYC+Epithelial	AQP3
SDC4	1.63411343187108e-71	0.707165402391481	0.725	0.649	3.75486584375337e-67	MYC+Epithelial	SDC4
ZC3H15	6.68328689960247e-71	0.647691815435991	0.626	0.532	1.53568566379066e-66	MYC+Epithelial	ZC3H15
EIF2AK3	6.99442576132625e-71	0.585824163734471	0.33	0.153	1.60717915143755e-66	MYC+Epithelial	EIF2AK3
HSPA9	1.22320960630574e-70	0.515733379043949	0.799	0.743	2.81069103336933e-66	MYC+Epithelial	HSPA9
RTKN	2.12581848083297e-69	0.650748743275047	0.414	0.241	4.884705705258e-65	MYC+Epithelial	RTKN
MET	3.67454239519546e-69	0.681506791064811	0.549	0.413	8.44336351568012e-65	MYC+Epithelial	MET
SEPT2	3.83690941689819e-69	0.617337129302493	0.602	0.495	8.81645045814865e-65	MYC+Epithelial	SEPT2
LY6E	5.50938428770159e-69	0.267557962469773	0.885	0.573	1.26594632162807e-64	MYC+Epithelial	LY6E
EIF4G2	7.04897474692422e-69	0.59825225306063	0.712	0.67	1.61971341734825e-64	MYC+Epithelial	EIF4G2
RAB1A	8.80776351248617e-69	0.567240311653802	0.724	0.68	2.02384789989907e-64	MYC+Epithelial	RAB1A
STAT3	1.06394029158713e-68	0.605057041403992	0.7	0.607	2.44472200200891e-64	MYC+Epithelial	STAT3
PER2	5.29768033652021e-68	0.683462941771208	0.464	0.291	1.21730098772561e-63	MYC+Epithelial	PER2
CD151	5.51140526931287e-68	0.513345856452065	0.811	0.757	1.26641070278271e-63	MYC+Epithelial	CD151
AKR1C1	2.10109429387397e-67	0.579361627822007	0.349	0.169	4.82789446846361e-63	MYC+Epithelial	AKR1C1
DDX17	3.77714585814545e-67	0.610014581398765	0.693	0.605	8.67912575284662e-63	MYC+Epithelial	DDX17
GSTA2	5.21161671691253e-67	0.698253167695498	0.638	0.456	1.19752528921216e-62	MYC+Epithelial	GSTA2
KLF4	9.64297667790504e-67	0.520958073639242	0.775	0.659	2.21576318104902e-62	MYC+Epithelial	KLF4
NCEH1	5.1935157817507e-66	0.591251608618482	0.322	0.154	1.19336605633068e-61	MYC+Epithelial	NCEH1
DYNC1I2	5.52887204215801e-66	0.655409649579186	0.572	0.461	1.27042421784707e-61	MYC+Epithelial	DYNC1I2
WWTR1	5.77468682304649e-66	0.786152433187286	0.565	0.444	1.32690753819962e-61	MYC+Epithelial	WWTR1
DHRS4L2	6.71256414108881e-66	0.720240643969923	0.491	0.341	1.54241298833939e-61	MYC+Epithelial	DHRS4L2
AAMP	1.28820322585894e-65	0.624100891394478	0.535	0.403	2.96003337237867e-61	MYC+Epithelial	AAMP
SF1	1.74652372716481e-65	0.626198671142067	0.658	0.588	4.0131622202793e-61	MYC+Epithelial	SF1
PLPP3	3.2289977184813e-65	0.742594006757438	0.511	0.363	7.41959095752633e-61	MYC+Epithelial	PLPP3
PGK1	5.72789392350602e-65	0.427646804734228	0.955	0.933	1.31615546574321e-60	MYC+Epithelial	PGK1
FARP1	5.96904745164183e-65	0.662007713301387	0.495	0.347	1.37156772343826e-60	MYC+Epithelial	FARP1
FOSB	8.59484430794273e-65	0.470726194120434	0.979	0.947	1.97492332507908e-60	MYC+Epithelial	FOSB
RBM39	9.91621841985683e-65	0.460159044641212	0.824	0.791	2.2785486685147e-60	MYC+Epithelial	RBM39
TUBA1B	1.1499254190104e-64	0.498611396658176	0.882	0.876	2.64229862780209e-60	MYC+Epithelial	TUBA1B
ENPEP1	2.96378739610914e-64	0.642173433559907	0.633	0.546	6.81019067877958e-60	MYC+Epithelial	ENPEP
LRRFIP1	3.47813283799914e-64	0.666798014343213	0.662	0.569	7.99205363515441e-60	MYC+Epithelial	LRRFIP1
PLEKHA11	5.57284102086508e-64	0.600426995413164	0.747	0.643	1.28052740977438e-59	MYC+Epithelial	PLEKHA1
RNF149	2.71494300158864e-63	0.60949924798356	0.615	0.52	6.23839602905038e-59	MYC+Epithelial	RNF149
SYPL1	5.15340560489215e-63	0.57380939902719	0.669	0.611	1.18414953989212e-58	MYC+Epithelial	SYPL1
CES21	5.89706636459455e-63	0.660212296410285	0.643	0.529	1.35502790925654e-58	MYC+Epithelial	CES2
CCL4L2	9.88511200514449e-63	0.579672707864882	0.36	0.192	2.2714010365421e-58	MYC+Epithelial	CCL4L2
NAPRT	1.04835120049421e-62	0.612931089680138	0.419	0.256	2.40890138849561e-58	MYC+Epithelial	NAPRT
EIF5	1.26033231255132e-62	0.465199180075718	0.814	0.767	2.89599158778042e-58	MYC+Epithelial	EIF5
TNFRSF1A	1.58824416667078e-62	0.610573865760632	0.645	0.556	3.64946744617613e-58	MYC+Epithelial	TNFRSF1A
PTBP1	2.27485721311257e-62	0.620980370938334	0.571	0.459	5.22716690429006e-58	MYC+Epithelial	PTBP1
CAPZA2	2.28834100433392e-62	0.52995596200755	0.745	0.73	5.25814995975848e-58	MYC+Epithelial	CAPZA2
DDX18	2.72656422469718e-62	0.622000301770496	0.642	0.563	6.26509927550919e-58	MYC+Epithelial	DDX18
DDX39A	5.41288266364506e-62	0.563725149012905	0.366	0.2	1.24377217845236e-57	MYC+Epithelial	DDX39A
RABAC1	6.60470558374436e-62	0.588308208109984	0.689	0.614	1.51762924903278e-57	MYC+Epithelial	RABAC1
TGFA	2.81956808713624e-61	0.804047662237269	0.443	0.29	6.47880355062166e-57	MYC+Epithelial	TGFA
TAX1BP1	6.50271080781539e-61	0.569326725624104	0.635	0.553	1.49419288941982e-56	MYC+Epithelial	TAX1BP1
PSAP	6.70526437135006e-61	0.4472204701316	0.894	0.858	1.54073564724882e-56	MYC+Epithelial	PSAP
SLC35F5	1.39939442926494e-60	0.597456151062081	0.395	0.239	3.21552851956499e-56	MYC+Epithelial	SLC35F5
GBP1	2.01351969001859e-60	0.770186854479732	0.484	0.296	4.62666554372472e-56	MYC+Epithelial	GBP1
AQP11	6.19254643964178e-60	0.818416236540544	0.533	0.385	1.42292332090089e-55	MYC+Epithelial	AQP1
DHRS4	8.63350614232829e-60	0.516731738121169	0.316	0.157	1.98380704138419e-55	MYC+Epithelial	DHRS4
FUS	9.25608072022276e-60	0.457237030896578	0.842	0.845	2.12686222789279e-55	MYC+Epithelial	FUS
KIAA0232	1.32267349202267e-59	0.545847479845261	0.342	0.18	3.0392391499697e-55	MYC+Epithelial	KIAA0232
PTPRF	3.74047586424442e-59	0.641853704218703	0.471	0.321	8.59486544086082e-55	MYC+Epithelial	PTPRF
NDFIP1	3.96983746552551e-59	0.579726050563551	0.676	0.644	9.12189252828451e-55	MYC+Epithelial	NDFIP1
CEBPD	6.17041982368081e-59	0.490235450494063	0.945	0.917	1.41783906708538e-54	MYC+Epithelial	CEBPD
ATP11A1	6.66735799518243e-59	0.627222007596299	0.593	0.464	1.53202552013302e-54	MYC+Epithelial	ATP11A
PFKFB3	9.94717824249336e-59	0.692298983020981	0.606	0.482	2.28566261656013e-54	MYC+Epithelial	PFKFB3
SSB	9.98488494102021e-59	0.604199489883199	0.655	0.597	2.29432686174762e-54	MYC+Epithelial	SSB
TIPARP	1.12727371066377e-58	0.664457426396545	0.712	0.595	2.59024953236322e-54	MYC+Epithelial	TIPARP
PRKAR1A	2.37646889868153e-58	0.620092601293459	0.585	0.5	5.46065023539043e-54	MYC+Epithelial	PRKAR1A
IMMT	2.7950956705789e-58	0.543127453031072	0.381	0.225	6.4225708318562e-54	MYC+Epithelial	IMMT
REG1A	3.32006817471411e-58	1.02165274233828	0.439	0.245	7.62885265185808e-54	MYC+Epithelial	REG1A
ABCA1	3.65147214612638e-58	0.63965937629986	0.375	0.218	8.3903526973692e-54	MYC+Epithelial	ABCA1
SURF4	5.22279059619891e-58	0.615601179339472	0.523	0.404	1.20009282319458e-53	MYC+Epithelial	SURF4
GOLGB1	6.34347021217931e-58	0.614995194080837	0.476	0.329	1.45760258535456e-53	MYC+Epithelial	GOLGB1
CTSL	1.59052031771032e-57	0.515545059070893	0.767	0.717	3.65469758603477e-53	MYC+Epithelial	CTSL
DDC1	1.86801220097683e-57	0.589973381406552	0.366	0.205	4.29231843540457e-53	MYC+Epithelial	DDC
FLNA	2.76077810084823e-57	0.692329809775035	0.597	0.491	6.34371592012907e-53	MYC+Epithelial	FLNA
ADIRF1	6.13700164621286e-57	0.403525494968827	0.96	0.877	1.41016023826679e-52	MYC+Epithelial	ADIRF
DDR1	7.06508070927021e-57	0.589968037731965	0.463	0.316	1.62341424537611e-52	MYC+Epithelial	DDR1
KCNK3	9.82292647133516e-57	0.650859869763211	0.384	0.231	2.25711204458339e-52	MYC+Epithelial	KCNK3
SLC6A131	1.65754846878562e-56	0.691146079788607	0.551	0.423	3.8087148715756e-52	MYC+Epithelial	SLC6A13
SLC12A7	4.85627974075814e-56	0.647487732907104	0.496	0.363	1.11587595883141e-51	MYC+Epithelial	SLC12A7
SPATS2L	5.57832951605438e-56	0.53486897700401	0.728	0.69	1.28178855619898e-51	MYC+Epithelial	SPATS2L
ZFP36	1.15036755451963e-55	0.372758846325911	0.995	0.968	2.64331456677522e-51	MYC+Epithelial	ZFP36
AFTPH	1.22157628634983e-55	0.597850133184116	0.414	0.268	2.80693799077464e-51	MYC+Epithelial	AFTPH
PAX8	3.7859956056885e-55	0.668723068315516	0.509	0.379	8.69946070275104e-51	MYC+Epithelial	PAX8
AFF4	4.63920400020648e-55	0.557353871001742	0.648	0.564	1.06599629516744e-50	MYC+Epithelial	AFF4
YWHAG	5.62409795343674e-55	0.59424082032626	0.62	0.538	1.2923052277407e-50	MYC+Epithelial	YWHAG
RSRP1	5.73606312863341e-55	0.593355112129162	0.604	0.497	1.31803258569738e-50	MYC+Epithelial	RSRP1
ATG4B	2.07799072998126e-54	0.485281036404726	0.34	0.188	4.77480709935094e-50	MYC+Epithelial	ATG4B
CRIP1	8.07228012470065e-54	0.445477783807498	0.385	0.205	1.85484852705372e-49	MYC+Epithelial	CRIP1
PLEC	1.60861278342443e-53	0.62407709833969	0.366	0.216	3.69627045375265e-49	MYC+Epithelial	PLEC
GAL3ST1	2.40471370718656e-53	0.727694521228581	0.562	0.448	5.52555115637327e-49	MYC+Epithelial	GAL3ST1
ANXA2	3.12048160825959e-53	0.360725365930896	0.891	0.894	7.17024263945889e-49	MYC+Epithelial	ANXA2
COL6A1	7.29356530083057e-53	0.568614829956763	0.373	0.223	1.67591543482485e-48	MYC+Epithelial	COL6A1
CTD-3252C9.4	1.36208644903538e-52	0.63305051548523	0.662	0.574	3.12980224259349e-48	MYC+Epithelial	CTD-3252C9.4
LENG8	3.75466168203069e-52	0.560047401878947	0.381	0.233	8.62746161297012e-48	MYC+Epithelial	LENG8
BAIAP2	4.51203004941973e-52	0.611448475068771	0.399	0.252	1.03677426475567e-47	MYC+Epithelial	BAIAP2
GTF2I	7.41408200478517e-52	0.60642338373496	0.579	0.497	1.70360776305954e-47	MYC+Epithelial	GTF2I
UGT2B7	7.4258445830138e-52	0.54710844545561	0.782	0.783	1.70631056828491e-47	MYC+Epithelial	UGT2B7
CRYZ1	8.36780722108452e-52	0.518342729827739	0.662	0.619	1.9227547432608e-47	MYC+Epithelial	CRYZ
ARF5	1.20349295529176e-51	0.532973071914524	0.584	0.503	2.7653861126694e-47	MYC+Epithelial	ARF5
JAK1	1.57600528030316e-51	0.573965524468611	0.586	0.5	3.62134493308059e-47	MYC+Epithelial	JAK1
SEC61A1	1.81863087094637e-51	0.569425822104684	0.425	0.283	4.17885001526057e-47	MYC+Epithelial	SEC61A1
RAB10	2.29493286215892e-51	0.583156289605465	0.553	0.467	5.27329673066877e-47	MYC+Epithelial	RAB10
SNRNP70	5.69580328375484e-51	0.589459204211508	0.528	0.427	1.30878167854119e-46	MYC+Epithelial	SNRNP70
CDC42	6.67796984982649e-51	0.5821659344365	0.652	0.61	1.53446391209313e-46	MYC+Epithelial	CDC42
TM9SF2	6.94141511022721e-51	0.572154857569532	0.455	0.327	1.59499836402801e-46	MYC+Epithelial	TM9SF2
PRPF38B	8.30435078775621e-51	0.566320035441859	0.504	0.382	1.90817372401062e-46	MYC+Epithelial	PRPF38B
FZD5	2.64399385497122e-50	0.549189316478623	0.362	0.218	6.07536907995288e-46	MYC+Epithelial	FZD5
HNRNPU	9.05161902778641e-50	0.490184118261337	0.719	0.691	2.07988102020476e-45	MYC+Epithelial	HNRNPU
SPCS3	1.47799812694921e-49	0.574332261824782	0.46	0.337	3.39614409610389e-45	MYC+Epithelial	SPCS3
GLUD1	2.31849118228303e-49	0.607666807098667	0.55	0.457	5.32742903864995e-45	MYC+Epithelial	GLUD1
NPC2	3.61344703280444e-49	0.448616929102193	0.801	0.813	8.30297859197805e-45	MYC+Epithelial	NPC2
PHLDA1	3.76088191569855e-49	0.492683146008472	0.74	0.649	8.64175446589213e-45	MYC+Epithelial	PHLDA1
SSR3	4.43170537479414e-49	0.485489818465251	0.758	0.723	1.0183172610202e-44	MYC+Epithelial	SSR3
DIAPH1	4.46014727895199e-49	0.599998106084231	0.467	0.348	1.02485264175759e-44	MYC+Epithelial	DIAPH1
DHX15	4.91719437269124e-49	0.533199820769098	0.398	0.262	1.12987292295699e-44	MYC+Epithelial	DHX15
FTCD	6.25263043367804e-49	0.558422857490988	0.384	0.238	1.43672942105054e-44	MYC+Epithelial	FTCD
MRPS6	9.83365590555551e-49	0.661714272791867	0.618	0.495	2.25957745397855e-44	MYC+Epithelial	MRPS6
MLEC	1.14967415721359e-48	0.57595604481795	0.662	0.615	2.64172127844539e-44	MYC+Epithelial	MLEC
SFT2D2	1.46796885834147e-48	0.578667747397796	0.411	0.274	3.37309884269703e-44	MYC+Epithelial	SFT2D2
HIST1H1C	1.75560003667372e-48	0.352674229367444	0.787	0.622	4.03401776426888e-44	MYC+Epithelial	HIST1H1C
CTNNA1	2.06131300711917e-48	0.536083526909838	0.618	0.569	4.73648502775842e-44	MYC+Epithelial	CTNNA1
CCND11	2.15176117631757e-48	0.433565330393839	0.886	0.846	4.94431683094251e-44	MYC+Epithelial	CCND1
ILF2	3.19497203179519e-48	0.50743977759458	0.63	0.557	7.34140673465898e-44	MYC+Epithelial	ILF2
TMED9	3.86519993354688e-48	0.38385912953943	0.798	0.774	8.88145640730403e-44	MYC+Epithelial	TMED9
CLTC	4.12543918101545e-48	0.584426074462186	0.455	0.332	9.47943415013729e-44	MYC+Epithelial	CLTC
SNRNP200	5.55885501262973e-48	0.529143869218386	0.417	0.279	1.27731370480206e-43	MYC+Epithelial	SNRNP200
DDX46	6.23040599506422e-48	0.624862126924952	0.535	0.444	1.43162268954586e-43	MYC+Epithelial	DDX46
PPP2CB	8.10625337500462e-48	0.602232278878087	0.541	0.455	1.86265490050856e-43	MYC+Epithelial	PPP2CB
WEE1	1.03494343027346e-47	0.666609226639434	0.521	0.408	2.37809301408235e-43	MYC+Epithelial	WEE1
ITGB8	1.12482173039339e-47	0.584570794723223	0.412	0.275	2.58461537209793e-43	MYC+Epithelial	ITGB8
ARRDC3	1.34908516306836e-47	0.708143019997131	0.597	0.522	3.09992788769847e-43	MYC+Epithelial	ARRDC3
PPP1R15B	2.10580037701714e-47	0.601685019980701	0.488	0.368	4.83870810630998e-43	MYC+Epithelial	PPP1R15B
GLS	2.35756830010248e-47	0.628935523589773	0.528	0.43	5.41722043997549e-43	MYC+Epithelial	GLS
MME	2.67486903843206e-47	0.524117630779559	0.338	0.2	6.14631407650918e-43	MYC+Epithelial	MME
ACLY	6.64366960890047e-47	0.600634787485889	0.547	0.458	1.52658240273315e-42	MYC+Epithelial	ACLY
REL	6.72376490376396e-47	0.523187221908786	0.42	0.266	1.54498669958688e-42	MYC+Epithelial	REL
ABCF1	7.79664607305044e-47	0.456920267242766	0.335	0.194	1.79151333466553e-42	MYC+Epithelial	ABCF1
MTCH1	1.10044641907616e-46	0.532580740343116	0.669	0.636	2.5286057817532e-42	MYC+Epithelial	MTCH1
SLC28A1	1.43033350101123e-46	0.53398167056926	0.525	0.416	3.2866203186236e-42	MYC+Epithelial	SLC28A1
KIF12	2.34371826053543e-46	0.553270635109749	0.425	0.29	5.3853958190583e-42	MYC+Epithelial	KIF12
ETF1	4.63709575881482e-46	0.534593033038299	0.581	0.499	1.06551186346047e-41	MYC+Epithelial	ETF1
ICAM1	7.51788911596026e-46	0.780148727845631	0.575	0.482	1.72746056106535e-41	MYC+Epithelial	ICAM1
TECR	9.32701816588071e-46	0.51922393995888	0.639	0.583	2.14316223415607e-41	MYC+Epithelial	TECR
SUN1	9.93263386320681e-46	0.551797724325419	0.415	0.285	2.28232060908766e-41	MYC+Epithelial	SUN1
MPZL2	2.45994205174278e-45	0.434823480553162	0.302	0.162	5.65245484649456e-41	MYC+Epithelial	MPZL2
STMN3	6.34849476058039e-45	0.546165174018434	0.408	0.281	1.45875712608616e-40	MYC+Epithelial	STMN3
PLP2	9.77990720055619e-45	0.480941213601423	0.646	0.537	2.2472270765438e-40	MYC+Epithelial	PLP2
GRAMD4	9.98372293962072e-45	0.547797188925557	0.337	0.201	2.29405985706605e-40	MYC+Epithelial	GRAMD4
CTNND1	1.01720329982539e-44	0.584580604109801	0.451	0.337	2.33732974233877e-40	MYC+Epithelial	CTNND1
KIDINS220	2.21930415638105e-44	0.490620273571792	0.316	0.18	5.09951709053239e-40	MYC+Epithelial	KIDINS220
DPP4	2.84617714096162e-44	0.604686646206311	0.521	0.429	6.53994583450161e-40	MYC+Epithelial	DPP4
BIRC6	3.10118408150014e-44	0.444953200242672	0.31	0.175	7.12590078247103e-40	MYC+Epithelial	BIRC6
TRIM15	3.39713139711343e-44	0.590863143050963	0.343	0.205	7.80592852428724e-40	MYC+Epithelial	TRIM15
XBP1	3.85899064623586e-44	0.406245945813912	0.808	0.768	8.86718870692075e-40	MYC+Epithelial	XBP1
CLDN7	4.12545760909793e-44	0.618364625309092	0.438	0.288	9.47947649418522e-40	MYC+Epithelial	CLDN7
ACSM2B1	6.10893412438767e-44	0.757494128646181	0.566	0.489	1.4037108831018e-39	MYC+Epithelial	ACSM2B
MIR22HG	6.52527591745021e-44	0.55659885781839	0.498	0.377	1.49937790031171e-39	MYC+Epithelial	MIR22HG
EIF3B	7.01617963651429e-44	0.563319314434703	0.496	0.385	1.61217775687825e-39	MYC+Epithelial	EIF3B
EHHADH	1.36980023016301e-43	0.486934479270705	0.302	0.172	3.14752696886855e-39	MYC+Epithelial	EHHADH
REEP5	2.11008721646445e-43	0.412042104114172	0.776	0.755	4.84855840599201e-39	MYC+Epithelial	REEP5
PRDX2	2.92217678238827e-43	0.409344765391747	0.826	0.824	6.71457781057176e-39	MYC+Epithelial	PRDX2
NFKB1	3.17273529212841e-43	0.49410103774855	0.322	0.189	7.29031115425267e-39	MYC+Epithelial	NFKB1
EPHX2	3.21368362719572e-43	0.511645792960519	0.345	0.211	7.38440223857032e-39	MYC+Epithelial	EPHX2
NDUFA10	5.70021671787205e-43	0.525544525377471	0.566	0.51	1.30979579743264e-38	MYC+Epithelial	NDUFA10
SLC7A1	9.60271455768525e-43	0.511509519225753	0.322	0.19	2.20651175106492e-38	MYC+Epithelial	SLC7A1
ATP6V1A	2.50103052727753e-42	0.496823457142884	0.308	0.181	5.7468679455783e-38	MYC+Epithelial	ATP6V1A
CHD4	2.52022536387721e-42	0.553031556816357	0.421	0.302	5.79097384111706e-38	MYC+Epithelial	CHD4
DPYSL2	2.72011339875907e-42	0.560117746274291	0.387	0.263	6.25027656766858e-38	MYC+Epithelial	DPYSL2
BAZ1A	3.50318443018883e-42	0.589786049687235	0.466	0.339	8.04961718368789e-38	MYC+Epithelial	BAZ1A
ALDH1A11	4.37110719365571e-42	0.462931468002517	0.758	0.715	1.00439301095821e-37	MYC+Epithelial	ALDH1A1
KLF101	6.26939327301653e-42	0.501560748781818	0.719	0.641	1.44058118627374e-37	MYC+Epithelial	KLF10
FOXJ3	7.77544125850899e-42	0.466556653602816	0.318	0.184	1.7866408923802e-37	MYC+Epithelial	FOXJ3
PAG1	1.70121961704564e-41	0.540371007183394	0.315	0.188	3.90906243604747e-37	MYC+Epithelial	PAG1
LRPPRC	2.17145960062582e-41	0.521233659728011	0.385	0.263	4.989579870318e-37	MYC+Epithelial	LRPPRC
PLEKHB2	2.3203548062129e-41	0.515413737264185	0.478	0.374	5.33171127371599e-37	MYC+Epithelial	PLEKHB2
CCT5	2.97480097354658e-41	0.495424878667246	0.605	0.549	6.83549767701532e-37	MYC+Epithelial	CCT5
IL6R	3.03551275187191e-41	0.593291958351781	0.436	0.324	6.97500120125128e-37	MYC+Epithelial	IL6R
FBXO17	3.09341859241576e-41	0.534412332073457	0.613	0.574	7.10805724165292e-37	MYC+Epithelial	FBXO17
PGAM1	3.66278051926459e-41	0.35727212641032	0.858	0.853	8.41633707716618e-37	MYC+Epithelial	PGAM1
PLOD2	4.34886142663729e-41	0.40384677238511	0.644	0.537	9.99281378612717e-37	MYC+Epithelial	PLOD2
CEBPZ	4.66407350248586e-41	0.571595511544051	0.463	0.363	1.0717108094012e-36	MYC+Epithelial	CEBPZ
RBMS1	7.12148204731063e-41	0.554204073794336	0.425	0.314	1.63637414483104e-36	MYC+Epithelial	RBMS1
CCT7	8.29739544663978e-41	0.501345342965929	0.602	0.559	1.90657552572889e-36	MYC+Epithelial	CCT7
ACAT11	1.09991147113112e-40	0.460735404643599	0.645	0.583	2.5273765783651e-36	MYC+Epithelial	ACAT1
VWA1	1.18338651598156e-40	0.479556774057294	0.345	0.215	2.71918553642242e-36	MYC+Epithelial	VWA1
ZBTB10	1.30219164501694e-40	0.559890116995107	0.354	0.228	2.99217596191991e-36	MYC+Epithelial	ZBTB10
SLC6A81	1.57615490590747e-40	0.5701024523548	0.622	0.537	3.62168874279417e-36	MYC+Epithelial	SLC6A8
XRCC6	2.60093584901516e-40	0.487168491758807	0.609	0.573	5.97643039386703e-36	MYC+Epithelial	XRCC6
RPN2	2.69286806031371e-40	0.474221781741358	0.62	0.555	6.18767222898884e-36	MYC+Epithelial	RPN2
ADD3	3.01486453841423e-40	0.569062920388037	0.455	0.358	6.92755573636823e-36	MYC+Epithelial	ADD3
ATP6V0A1	3.65224451472401e-40	0.53027099920975	0.357	0.23	8.39212744593282e-36	MYC+Epithelial	ATP6V0A1
CYSTM1	3.94807460107255e-40	0.359487190987408	0.875	0.89	9.0718858183445e-36	MYC+Epithelial	CYSTM1
CLEC18C1	5.37753758279546e-40	0.611544722388258	0.401	0.27	1.23565058577474e-35	MYC+Epithelial	CLEC18C
FAM133B	5.72367189681308e-40	0.504299840326709	0.625	0.579	1.31518532844971e-35	MYC+Epithelial	FAM133B
CX3CL1	5.91566159375078e-40	0.579885819014082	0.383	0.265	1.35930072101205e-35	MYC+Epithelial	CX3CL1
PIM3	6.487839031435e-40	0.444019994990936	0.727	0.671	1.49077565264313e-35	MYC+Epithelial	PIM3
CSNK1D	6.93435847765591e-40	0.585017499132314	0.498	0.417	1.59337689099578e-35	MYC+Epithelial	CSNK1D
ARF6	7.49049806206554e-40	0.507767371078293	0.571	0.511	1.72116664470142e-35	MYC+Epithelial	ARF6
DDB1	8.83165259428058e-40	0.504286274785651	0.389	0.269	2.02933713311379e-35	MYC+Epithelial	DDB1
CLIC1	9.69055352088682e-40	0.348341897087964	0.905	0.924	2.22669538802937e-35	MYC+Epithelial	CLIC1
HHLA2	1.09051623885095e-39	0.474508820812913	0.301	0.176	2.50578821363172e-35	MYC+Epithelial	HHLA2
CCT6A	1.15444267591141e-39	0.5101219521967	0.612	0.581	2.65267838070923e-35	MYC+Epithelial	CCT6A
RANBP2	1.40762919750309e-39	0.483106234365756	0.322	0.197	3.23445037002261e-35	MYC+Epithelial	RANBP2
RIF1	1.61372378930791e-39	0.483670759292852	0.352	0.228	3.70801452307172e-35	MYC+Epithelial	RIF1
RAB7A	3.80130465150722e-39	0.486867426740605	0.575	0.514	8.73463782823328e-35	MYC+Epithelial	RAB7A
GRN	4.87261732630321e-39	0.514535935587007	0.575	0.518	1.11963000923795e-34	MYC+Epithelial	GRN
PFKL	5.1557832026188e-39	0.482559581629606	0.605	0.555	1.18469586429775e-34	MYC+Epithelial	PFKL
LINC00969	7.00232519027933e-39	0.461762175167537	0.515	0.41	1.60899428222238e-34	MYC+Epithelial	LINC00969
SAR1A	1.01215365183954e-38	0.504476516504623	0.55	0.482	2.32572666119689e-34	MYC+Epithelial	SAR1A
ZNF395	1.02215205462155e-38	0.535691114104033	0.535	0.446	2.34870099110939e-34	MYC+Epithelial	ZNF395
CANX	1.49041595454704e-38	0.409477298299999	0.836	0.818	3.4246777803582e-34	MYC+Epithelial	CANX
CCNL2	1.50209868406502e-38	0.534073919557551	0.336	0.214	3.45152235624461e-34	MYC+Epithelial	CCNL2
FBXO3	2.31317713892417e-38	0.425177922252569	0.312	0.19	5.31521842981997e-34	MYC+Epithelial	FBXO3
RNPEPL1	2.48176531052617e-38	0.46694242114657	0.302	0.178	5.70260033052704e-34	MYC+Epithelial	RNPEPL1
CFL1	3.05164530622195e-38	0.305837552434892	0.925	0.929	7.0120705846368e-34	MYC+Epithelial	CFL1
PRPF40A	4.38007559650811e-38	0.549222549249274	0.513	0.443	1.00645377056563e-33	MYC+Epithelial	PRPF40A
SELT	6.8725099891023e-38	0.489619441806812	0.53	0.454	1.57916534529593e-33	MYC+Epithelial	SELT
HNRNPF	7.02092355099798e-38	0.455726508527153	0.67	0.649	1.61326781354832e-33	MYC+Epithelial	HNRNPF
DAD1	1.0424839986241e-37	0.403978384730744	0.757	0.801	2.39541973203845e-33	MYC+Epithelial	DAD1
ATP13A3	1.25581921428596e-37	0.557629986921433	0.411	0.298	2.88562139058628e-33	MYC+Epithelial	ATP13A3
HOOK1	1.37337776384472e-37	0.509841482880034	0.418	0.312	3.1557474257624e-33	MYC+Epithelial	HOOK1
IGFBP6	1.41916830858139e-37	0.469936355405014	0.498	0.355	3.26096493945833e-33	MYC+Epithelial	IGFBP6
PPIA1	2.63520476548421e-37	0.276914464527094	0.962	0.978	6.05517351012962e-33	MYC+Epithelial	PPIA
IFRD1	2.97947769048592e-37	0.532236472576127	0.626	0.569	6.84624383719854e-33	MYC+Epithelial	IFRD1
CITED4	5.26336506488931e-37	0.59734165582462	0.491	0.39	1.20941602461027e-32	MYC+Epithelial	CITED4
ATP5G3	9.13385923272828e-37	0.350357817970892	0.865	0.875	2.0987781744963e-32	MYC+Epithelial	ATP5G3
MRPL32	1.02852574949086e-36	0.480113161086648	0.613	0.592	2.36334646718011e-32	MYC+Epithelial	MRPL32
ZBTB20	1.03196128755027e-36	0.525792126174024	0.49	0.394	2.37124064653302e-32	MYC+Epithelial	ZBTB20
ERRFI1	2.38140720754867e-36	0.41072016704014	0.832	0.808	5.47199748150534e-32	MYC+Epithelial	ERRFI1
MESDC1	2.62066700886534e-36	0.461129236570526	0.309	0.189	6.02176865297077e-32	MYC+Epithelial	MESDC1
IVNS1ABP1	4.53734836549943e-36	0.505891092780051	0.607	0.568	1.04259190742446e-31	MYC+Epithelial	IVNS1ABP
MARCH7	4.57433479439004e-36	0.480746662663241	0.345	0.232	1.05109064905494e-31	MYC+Epithelial	MARCH7
HGD	5.28828426151435e-36	0.48030494986501	0.348	0.231	1.21514195761077e-31	MYC+Epithelial	HGD
LEPROTL1	5.77826262198959e-36	0.515852587511066	0.597	0.559	1.32772918528077e-31	MYC+Epithelial	LEPROTL1
CUL3	7.76291793038135e-36	0.471681978967938	0.331	0.217	1.78376328204303e-31	MYC+Epithelial	CUL3
TP53I3	8.26352330836803e-36	0.517886321184899	0.377	0.267	1.89879238579681e-31	MYC+Epithelial	TP53I3
HDLBP	8.65532046136017e-36	0.542421478137864	0.525	0.472	1.98881953561134e-31	MYC+Epithelial	HDLBP
ATP6AP2	1.01550925106902e-35	0.512927721285816	0.585	0.554	2.33343715710639e-31	MYC+Epithelial	ATP6AP2
KIF5B	1.52000548665596e-35	0.466664118356892	0.555	0.501	3.49266860723807e-31	MYC+Epithelial	KIF5B
RBM8A	3.64951064448217e-35	0.378694779648678	0.787	0.817	8.38584555889113e-31	MYC+Epithelial	RBM8A
AGO2	4.12900592033034e-35	0.46739713627461	0.319	0.204	9.48762980373506e-31	MYC+Epithelial	AGO2
FCGRT	4.32777760716427e-35	0.439869870488544	0.728	0.729	9.94436738574206e-31	MYC+Epithelial	FCGRT
SLC16A4	5.4427794342566e-35	0.523119334145251	0.457	0.366	1.25064185840348e-30	MYC+Epithelial	SLC16A4
FNIP2	6.37347296257815e-35	0.649853520111774	0.477	0.386	1.46449661734121e-30	MYC+Epithelial	FNIP2
FNDC3B	8.31302688532295e-35	0.522290582881865	0.39	0.28	1.91016731770951e-30	MYC+Epithelial	FNDC3B
NOP16	1.22234203448145e-34	0.522291610540222	0.423	0.328	2.80869752683147e-30	MYC+Epithelial	NOP16
HPN	2.18241784441501e-34	0.506351259198138	0.558	0.488	5.01475972289681e-30	MYC+Epithelial	HPN
GANAB	2.22458594552523e-34	0.481770241606847	0.419	0.319	5.11165358562787e-30	MYC+Epithelial	GANAB
ZNF800	2.24606846777097e-34	0.466443648267245	0.339	0.225	5.16101612524414e-30	MYC+Epithelial	ZNF800
SAR1B	3.32932449265762e-34	0.531677627674465	0.482	0.41	7.65012181922868e-30	MYC+Epithelial	SAR1B
USP2	8.53949117083142e-34	0.515799473300413	0.317	0.204	1.96220428123364e-29	MYC+Epithelial	USP2
NDFIP2	9.27205153039559e-34	0.491309246070119	0.489	0.416	2.1305320006543e-29	MYC+Epithelial	NDFIP2
TSPAN4	1.5170072004651e-33	0.451043377303787	0.613	0.577	3.4857791452287e-29	MYC+Epithelial	TSPAN4
ITGA6	2.27075401731292e-33	0.499427679970341	0.325	0.215	5.21773858098164e-29	MYC+Epithelial	ITGA6
MAGT1	3.23004863294381e-33	0.490262895885518	0.39	0.292	7.4220057487783e-29	MYC+Epithelial	MAGT1
KMT2C	4.57801191018509e-33	0.459225727590579	0.317	0.205	1.05193557672233e-28	MYC+Epithelial	KMT2C
PYGL	4.79340810925145e-33	0.43979022694595	0.377	0.266	1.1014293153438e-28	MYC+Epithelial	PYGL
ACTR2	9.13657273084172e-33	0.476490014431807	0.488	0.416	2.09940168209281e-28	MYC+Epithelial	ACTR2
PVRL2	9.29214216700833e-33	0.503479372205952	0.432	0.34	2.13514842713517e-28	MYC+Epithelial	PVRL2
NFKB2	1.35558948523819e-32	0.50787869448996	0.402	0.296	3.11487351918032e-28	MYC+Epithelial	NFKB2
A4GALT	1.69262746518609e-32	0.486177539795607	0.442	0.353	3.88931938950459e-28	MYC+Epithelial	A4GALT
ATP6V0B	1.99319761827348e-32	0.409452867501148	0.655	0.649	4.57996948726881e-28	MYC+Epithelial	ATP6V0B
SAMD4A	2.29060520385562e-32	0.462451572729016	0.305	0.192	5.26335263741944e-28	MYC+Epithelial	SAMD4A
PRCP	2.50195669276118e-32	0.482424849936272	0.418	0.329	5.74899608862664e-28	MYC+Epithelial	PRCP
EMP3	4.03706970542042e-32	0.368503021123683	0.696	0.6	9.27637876911503e-28	MYC+Epithelial	EMP3
PPP1CB	4.07017972316964e-32	0.468828132587421	0.602	0.568	9.35245896789921e-28	MYC+Epithelial	PPP1CB
LAMP1	6.7535741561754e-32	0.480219775803207	0.52	0.46	1.55183626960598e-27	MYC+Epithelial	LAMP1
WDR60	6.80587736204129e-32	0.476222959481573	0.488	0.408	1.56385450024985e-27	MYC+Epithelial	WDR60
CLSTN1	7.70537732591103e-32	0.451910104682973	0.336	0.228	1.77054160194784e-27	MYC+Epithelial	CLSTN1
MOB1A	8.07805717919402e-32	0.479931932978089	0.428	0.344	1.8561759786352e-27	MYC+Epithelial	MOB1A
INADL	9.65952733427001e-32	0.462848932002051	0.326	0.218	2.21956619086856e-27	MYC+Epithelial	INADL
NOP58	1.03732030750964e-31	0.466620971450285	0.475	0.393	2.38355460259566e-27	MYC+Epithelial	NOP58
TES	1.13507127770799e-31	0.505903705109669	0.482	0.411	2.60816678191741e-27	MYC+Epithelial	TES
SRRM1	1.94019795611327e-31	0.488506296529683	0.522	0.469	4.45818686355707e-27	MYC+Epithelial	SRRM1
DPP7	2.0669848803707e-31	0.432978091991206	0.638	0.612	4.74951785811579e-27	MYC+Epithelial	DPP7
CNN3	2.56272381604455e-31	0.414754964340251	0.685	0.691	5.88862678450716e-27	MYC+Epithelial	CNN3
CAPG	3.17703826241005e-31	0.414716021387442	0.534	0.433	7.30019851936581e-27	MYC+Epithelial	CAPG
BHLHE40	3.71151954880706e-31	0.49670399746264	0.555	0.469	8.52832961924887e-27	MYC+Epithelial	BHLHE40
SRSF1	3.79949775185731e-31	0.501797272775641	0.446	0.366	8.73048593421773e-27	MYC+Epithelial	SRSF1
SRF	4.3116552772455e-31	0.470592532865483	0.352	0.242	9.90732149605472e-27	MYC+Epithelial	SRF
ARHGDIA	4.84471283090507e-31	0.432548909410332	0.613	0.6	1.11321811428537e-26	MYC+Epithelial	ARHGDIA
PPIG	5.12866489716952e-31	0.449586097084482	0.591	0.569	1.17846462007161e-26	MYC+Epithelial	PPIG
MPHOSPH10	5.48305498916462e-31	0.452024843588676	0.338	0.234	1.25989637541025e-26	MYC+Epithelial	MPHOSPH10
TAP1	7.05118887275049e-31	0.490127466952639	0.552	0.479	1.62022217918061e-26	MYC+Epithelial	TAP1
ATP5B	8.06242881193583e-31	0.354356039154734	0.795	0.811	1.85258489240661e-26	MYC+Epithelial	ATP5B
UGCG	8.36509592911851e-31	0.49288160568345	0.462	0.379	1.92213174259285e-26	MYC+Epithelial	UGCG
CXCL14	1.16504863252979e-30	0.305223849999034	0.889	0.829	2.67704874782694e-26	MYC+Epithelial	CXCL14
FAM134A	1.25505840842894e-30	0.498617442018557	0.477	0.406	2.88387321088803e-26	MYC+Epithelial	FAM134A
ASPA	1.53272001306802e-30	0.446017230950027	0.345	0.234	3.52188404602769e-26	MYC+Epithelial	ASPA
NFIL3	1.5577455809127e-30	0.497283854766153	0.519	0.432	3.57938779582119e-26	MYC+Epithelial	NFIL3
YBX3	1.5976986589669e-30	0.3962285599014	0.894	0.894	3.67119197857414e-26	MYC+Epithelial	YBX3
CHID1	1.92030094814986e-30	0.473526254044699	0.454	0.377	4.41246751865875e-26	MYC+Epithelial	CHID1
HAT1	2.15290729373443e-30	0.471385049200312	0.422	0.342	4.94695037954296e-26	MYC+Epithelial	HAT1
CMBL1	2.27631200972869e-30	0.434520544071099	0.721	0.723	5.23050973595459e-26	MYC+Epithelial	CMBL
HNRNPR	2.46515351512511e-30	0.462274751378027	0.462	0.391	5.66442974705449e-26	MYC+Epithelial	HNRNPR
PUF60	2.69674022889071e-30	0.465670982437073	0.438	0.355	6.19656969794508e-26	MYC+Epithelial	PUF60
TRA2B	5.4329033856305e-30	0.309731621308387	0.564	0.482	1.24837253995018e-25	MYC+Epithelial	TRA2B
TMBIM1	5.53235076011034e-30	0.504809845280684	0.448	0.377	1.27122355765815e-25	MYC+Epithelial	TMBIM1
SIGIRR	5.59842174818638e-30	0.477384488536517	0.431	0.346	1.28640534929827e-25	MYC+Epithelial	SIGIRR
SLC22A51	5.67217334081569e-30	0.381969640753123	0.588	0.486	1.30335199025263e-25	MYC+Epithelial	SLC22A5
SGCB	6.12572088748955e-30	0.482903534919744	0.475	0.41	1.40756814552735e-25	MYC+Epithelial	SGCB
NDUFC2	6.50515728979175e-30	0.375706724970709	0.699	0.717	1.49475504204835e-25	MYC+Epithelial	NDUFC2
MIDN	1.74112048710132e-29	0.419948236764728	0.731	0.726	4.00074665526141e-25	MYC+Epithelial	MIDN
MMP14	1.86463873070797e-29	0.470316050237996	0.323	0.22	4.28456687542077e-25	MYC+Epithelial	MMP14
PSMC4	2.3106361973779e-29	0.462107037741207	0.467	0.401	5.30937985433495e-25	MYC+Epithelial	PSMC4
MVP	3.46778793828762e-29	0.465320977359596	0.546	0.509	7.9682831245973e-25	MYC+Epithelial	MVP
C1QB	4.23440242673314e-29	0.480765429711934	0.343	0.233	9.72980989614741e-25	MYC+Epithelial	C1QB
MTDH	7.25729547216795e-29	0.351923356120067	0.725	0.719	1.66758135359475e-24	MYC+Epithelial	MTDH
CALU	7.54656154966269e-29	0.473137000952213	0.498	0.444	1.73404891288149e-24	MYC+Epithelial	CALU
SERTAD1	8.7819464009037e-29	0.283839672803642	0.858	0.85	2.01791564399965e-24	MYC+Epithelial	SERTAD1
UBA1	9.03689722478265e-29	0.443716822087291	0.332	0.235	2.07649824431056e-24	MYC+Epithelial	UBA1
CAT	1.31054730904403e-28	0.473193175905398	0.425	0.341	3.01137560672138e-24	MYC+Epithelial	CAT
SF3B2	1.56597203751392e-28	0.455964904144033	0.495	0.447	3.59829054779949e-24	MYC+Epithelial	SF3B2
MIR4435-2HG1	2.07475493042125e-28	0.65028995347369	0.519	0.467	4.76737187912195e-24	MYC+Epithelial	MIR4435-2HG
MYO1C	2.9684553646959e-28	0.477409754567285	0.387	0.298	6.82091673699824e-24	MYC+Epithelial	MYO1C
PSMC6	5.96827062849616e-28	0.455638662728382	0.495	0.443	1.37138922501585e-23	MYC+Epithelial	PSMC6
RAN	6.29307188043316e-28	0.311822024124461	0.83	0.854	1.44602205668593e-23	MYC+Epithelial	RAN
ZNF655	6.47228292148767e-28	0.457987278584257	0.345	0.247	1.48720116969944e-23	MYC+Epithelial	ZNF655
CTSO	1.12398721558168e-27	0.431436066054562	0.349	0.256	2.58269782396359e-23	MYC+Epithelial	CTSO
H2AFJ	1.48131899159591e-27	0.437823200430378	0.653	0.681	3.40377477888909e-23	MYC+Epithelial	H2AFJ
ACTN4	1.63656636485387e-27	0.510376766852921	0.521	0.481	3.76050219316122e-23	MYC+Epithelial	ACTN4
SCAF11	1.98154941522008e-27	0.47218707265338	0.548	0.528	4.55320424629269e-23	MYC+Epithelial	SCAF11
PPP2R2A	2.62400748866561e-27	0.424166706394609	0.342	0.245	6.02944440745583e-23	MYC+Epithelial	PPP2R2A
ATPIF1	3.23820372639395e-27	0.391139263392937	0.775	0.847	7.44074452250802e-23	MYC+Epithelial	ATPIF1
BLVRA	4.03246950706101e-27	0.441980692041298	0.524	0.487	9.26580843332479e-23	MYC+Epithelial	BLVRA
PURB	4.99153658086982e-27	0.440556063099285	0.353	0.257	1.14695527555227e-22	MYC+Epithelial	PURB
PER1	5.33180724271621e-27	0.447152780446357	0.438	0.353	1.22514266823133e-22	MYC+Epithelial	PER1
ZYX1	6.15959440037127e-27	0.465665961983734	0.445	0.359	1.41535160131731e-22	MYC+Epithelial	ZYX
RHEB1	6.4184991519404e-27	0.340224363452015	0.722	0.729	1.47484273513287e-22	MYC+Epithelial	RHEB
DHX36	6.45630714679955e-27	0.458603606972958	0.423	0.341	1.4835302561916e-22	MYC+Epithelial	DHX36
TWISTNB	6.63032601201331e-27	0.434389122329494	0.327	0.23	1.52351631104042e-22	MYC+Epithelial	TWISTNB
WBSCR22	2.60134332268689e-26	0.443480754864021	0.535	0.503	5.97736668686994e-22	MYC+Epithelial	WBSCR22
HSD17B11	2.7661172630161e-26	0.469638167778686	0.492	0.45	6.3559842469584e-22	MYC+Epithelial	HSD17B11
CORO1C	2.97418946522082e-26	0.464782594776492	0.395	0.307	6.83409255318439e-22	MYC+Epithelial	CORO1C
PCYOX1	3.27351302144294e-26	0.46181853998101	0.388	0.312	7.52187822067159e-22	MYC+Epithelial	PCYOX1
TFG	3.41554544276898e-26	0.417255571226193	0.454	0.381	7.84824031839455e-22	MYC+Epithelial	TFG
ATP1B11	3.53409256042697e-26	0.309281090049768	0.969	0.974	8.12063788534908e-22	MYC+Epithelial	ATP1B1
GCC2	6.35425294720587e-26	0.469566679925774	0.522	0.477	1.46008024220896e-21	MYC+Epithelial	GCC2
ZNF207	6.97084438171795e-26	0.466860560817423	0.515	0.477	1.60176062203115e-21	MYC+Epithelial	ZNF207
DNAJB6	7.02825125752748e-26	0.316970492725182	0.654	0.641	1.61495157395467e-21	MYC+Epithelial	DNAJB6
PRPF4B	7.52872813793902e-26	0.4119054559271	0.318	0.223	1.72995115153563e-21	MYC+Epithelial	PRPF4B
SRSF10	8.85216149131838e-26	0.433582689926057	0.448	0.379	2.03404966747514e-21	MYC+Epithelial	SRSF10
NPDC1	1.3387896179887e-25	0.384722807798625	0.435	0.339	3.07627078421444e-21	MYC+Epithelial	NPDC1
GOLIM4	1.52190283409874e-25	0.385792741348349	0.304	0.204	3.49702833219208e-21	MYC+Epithelial	GOLIM4
CDH16	2.10717669754165e-25	0.449237058951992	0.385	0.296	4.84187061561121e-21	MYC+Epithelial	CDH16
ATP2A2	2.26835819846658e-25	0.471829506357447	0.414	0.339	5.2122334684365e-21	MYC+Epithelial	ATP2A2
PXDC1	2.88467313744406e-25	0.455815756894854	0.398	0.315	6.62840193521895e-21	MYC+Epithelial	PXDC1
YWHAQ	3.19941659552151e-25	0.283253452781463	0.763	0.779	7.35161945318932e-21	MYC+Epithelial	YWHAQ
ITSN2	4.31842497320432e-25	0.423163552678126	0.329	0.24	9.92287690342889e-21	MYC+Epithelial	ITSN2
HIST1H2AC	4.41451752210091e-25	0.412330882772625	0.419	0.333	1.01436783622835e-20	MYC+Epithelial	HIST1H2AC
SPINT1	4.4843799815786e-25	0.370093456262719	0.381	0.275	1.03042083216713e-20	MYC+Epithelial	SPINT1
PRRC2C	5.62384423844775e-25	0.316588614971235	0.645	0.613	1.29224692911052e-20	MYC+Epithelial	PRRC2C
MAPK1	7.45805352037137e-25	0.464458454859583	0.394	0.319	1.71371153791093e-20	MYC+Epithelial	MAPK1
DHX9	1.52881235382649e-24	0.407686007284269	0.355	0.269	3.51290502662251e-20	MYC+Epithelial	DHX9
EPAS1	1.65338918309672e-24	0.472501545273546	0.47	0.414	3.79915766491964e-20	MYC+Epithelial	EPAS1
EPS8L2	2.36155131961309e-24	0.462779374302408	0.482	0.44	5.42637262220696e-20	MYC+Epithelial	EPS8L2
PPM1G	4.00041369646959e-24	0.445069947396617	0.399	0.329	9.19215059174783e-20	MYC+Epithelial	PPM1G
FBXL5	4.0272155575234e-24	0.433025795534709	0.585	0.582	9.25373590807726e-20	MYC+Epithelial	FBXL5
TARDBP	5.7966319393405e-24	0.438795549609853	0.36	0.28	1.33195008702166e-19	MYC+Epithelial	TARDBP
SBDS	7.4916658967354e-24	0.351763163377622	0.728	0.777	1.72143498975186e-19	MYC+Epithelial	SBDS
CTSB	7.75620660892762e-24	0.395935179115712	0.628	0.606	1.78222115459939e-19	MYC+Epithelial	CTSB
PAK2	8.21385291163044e-24	0.430187298071189	0.345	0.26	1.88737912203444e-19	MYC+Epithelial	PAK2
HIPK3	9.07512199154725e-24	0.423646121630928	0.308	0.22	2.08528153121773e-19	MYC+Epithelial	HIPK3
PLK3	1.10477184147768e-23	0.421093955886768	0.481	0.411	2.5385447373474e-19	MYC+Epithelial	PLK3
HNRNPC	1.30429445145543e-23	0.31043322426276	0.786	0.831	2.99700779055428e-19	MYC+Epithelial	HNRNPC
RHOA	1.62116559450058e-23	0.414688782840817	0.644	0.655	3.72511430304344e-19	MYC+Epithelial	RHOA
SLC2A3	1.76791360490567e-23	0.445928885778554	0.626	0.616	4.06231188135225e-19	MYC+Epithelial	SLC2A3
MT-ATP61	1.98999950120784e-23	0.254843091767538	0.999	0.905	4.57262085387538e-19	MYC+Epithelial	MT-ATP6
GPX41	2.16718499100937e-23	0.303536500519345	0.909	0.929	4.97975767234132e-19	MYC+Epithelial	GPX4
ELOVL5	2.40904803450796e-23	0.417096241874869	0.302	0.214	5.53551057369238e-19	MYC+Epithelial	ELOVL5
LMAN2	3.33905457275061e-23	0.292406606744269	0.756	0.775	7.67247959726636e-19	MYC+Epithelial	LMAN2
SLC38A2	3.35867907728281e-23	0.372685061198403	0.548	0.505	7.71757278378044e-19	MYC+Epithelial	SLC38A2
TMEM38B	3.81401948383683e-23	0.427809008413805	0.46	0.402	8.76385396996027e-19	MYC+Epithelial	TMEM38B
DNAJC2	3.87366099973799e-23	0.441561936927374	0.376	0.301	8.90089824519796e-19	MYC+Epithelial	DNAJC2
NET1	4.39650654770709e-23	0.484262046099244	0.522	0.491	1.01022927453213e-18	MYC+Epithelial	NET1
DYNC1H1	4.92904237781928e-23	0.396689516399923	0.301	0.213	1.13259535757532e-18	MYC+Epithelial	DYNC1H1
BCAP31	5.94753666463627e-23	0.32385853710859	0.733	0.754	1.36662497480012e-18	MYC+Epithelial	BCAP31
ABCE1	6.12466797102978e-23	0.425137066268041	0.305	0.217	1.40732620638322e-18	MYC+Epithelial	ABCE1
CD46	6.2781074113873e-23	0.41681811089356	0.495	0.464	1.44258352098857e-18	MYC+Epithelial	CD46
RAD21	6.47800530967859e-23	0.381059631046887	0.302	0.214	1.48851606005795e-18	MYC+Epithelial	RAD21
C9orf3	8.46887809337538e-23	0.43507750400709	0.359	0.277	1.94597880829579e-18	MYC+Epithelial	C9orf3
SLC37A4	8.70961814377547e-23	0.442763267159585	0.552	0.537	2.00129605707673e-18	MYC+Epithelial	SLC37A4
CRIM1	9.73229920833452e-23	0.482367305994154	0.442	0.384	2.23628771209111e-18	MYC+Epithelial	CRIM1
TMED4	1.58508564240224e-22	0.388097306207673	0.565	0.542	3.64220978911188e-18	MYC+Epithelial	TMED4
MAPKAPK2	1.66987788911855e-22	0.451973706305489	0.4	0.334	3.83704541361661e-18	MYC+Epithelial	MAPKAPK2
SOWAHC	2.51358339031639e-22	0.397446383203357	0.323	0.235	5.77571191426899e-18	MYC+Epithelial	SOWAHC
ACO2	2.67862404457277e-22	0.482476219767586	0.485	0.454	6.15494232961931e-18	MYC+Epithelial	ACO2
MAST4	2.82000201863863e-22	0.465758123128277	0.457	0.411	6.47980063842784e-18	MYC+Epithelial	MAST4
RTN3	3.74528160778895e-22	0.383660419697227	0.512	0.488	8.60590807837745e-18	MYC+Epithelial	RTN3
CUX1	4.86217980886431e-22	0.417312640036977	0.343	0.265	1.11723167648084e-17	MYC+Epithelial	CUX1
NFKBIZ	6.4769213787098e-22	0.396500306062736	0.578	0.532	1.48826699439994e-17	MYC+Epithelial	NFKBIZ
ILF3	7.11347848864525e-22	0.491723198024735	0.402	0.344	1.6345350871209e-17	MYC+Epithelial	ILF3
ATP6V0D1	8.14884599714255e-22	0.39331695389509	0.4	0.328	1.87244183322342e-17	MYC+Epithelial	ATP6V0D1
PLOD3	9.7741177902427e-22	0.436641867520168	0.355	0.282	2.24589678584197e-17	MYC+Epithelial	PLOD3
NAA15	9.91168437516084e-22	0.38486221573349	0.302	0.216	2.27750683572446e-17	MYC+Epithelial	NAA15
PITPNB	1.14233883400641e-21	0.399049219232259	0.322	0.239	2.62486617277992e-17	MYC+Epithelial	PITPNB
ZFP36L2	1.16500891240939e-21	0.428072832933158	0.664	0.658	2.6769574789343e-17	MYC+Epithelial	ZFP36L2
ADI1	1.85042105303748e-21	0.356207361551783	0.61	0.591	4.25189749566953e-17	MYC+Epithelial	ADI1
FHL1	2.19682528460833e-21	0.59645249397488	0.485	0.431	5.04786513897302e-17	MYC+Epithelial	FHL1
SLC16A1	2.44524039508631e-21	0.401715654332863	0.386	0.31	5.61867337982933e-17	MYC+Epithelial	SLC16A1
VCL	3.04852871511302e-21	0.431399928456011	0.338	0.259	7.00490928158669e-17	MYC+Epithelial	VCL
TMED7	3.06358898716435e-21	0.435022982513089	0.505	0.481	7.03951477470625e-17	MYC+Epithelial	TMED7
NOLC1	3.46810878900639e-21	0.4209844168319	0.417	0.356	7.96902037537888e-17	MYC+Epithelial	NOLC1
MPDU1	3.95091458114213e-21	0.380650521611852	0.3	0.216	9.07841152454839e-17	MYC+Epithelial	MPDU1
DARS	4.80722642712183e-21	0.320004784772202	0.743	0.784	1.10460448842405e-16	MYC+Epithelial	DARS
EML4	4.96140778817512e-21	0.462909606547382	0.368	0.301	1.14003228156688e-16	MYC+Epithelial	EML4
LRRC59	5.79380508977576e-21	0.432227077430185	0.42	0.364	1.33130053352867e-16	MYC+Epithelial	LRRC59
PSMD1	5.92218602339321e-21	0.397845006334774	0.315	0.237	1.36079990445529e-16	MYC+Epithelial	PSMD1
GLG1	6.54736099616382e-21	0.447671070067902	0.417	0.366	1.50445260969852e-16	MYC+Epithelial	GLG1
CLRN3	6.85770080161886e-21	0.407874927947652	0.415	0.35	1.57576249019598e-16	MYC+Epithelial	CLRN3
TMEM87A	7.22767461274007e-21	0.408884683633651	0.421	0.364	1.66077507251541e-16	MYC+Epithelial	TMEM87A
VASP	7.34506563009094e-21	0.404127773611303	0.342	0.265	1.6877491804823e-16	MYC+Epithelial	VASP
MRPL47	8.33014305421011e-21	0.404998267979329	0.388	0.314	1.9141002709964e-16	MYC+Epithelial	MRPL47
OS9	1.09085873798834e-20	0.356547296680967	0.574	0.562	2.50657520814961e-16	MYC+Epithelial	OS9
TSPAN9	1.14605014027599e-20	0.445955810910033	0.35	0.281	2.63339401232617e-16	MYC+Epithelial	TSPAN9
CCDC47	1.26273958177442e-20	0.412276688857544	0.485	0.457	2.90152301100125e-16	MYC+Epithelial	CCDC47
SRSF6	1.5210326381116e-20	0.45700134023294	0.456	0.414	3.49502879585285e-16	MYC+Epithelial	SRSF6
HSD3B7	1.67922059277344e-20	0.409822718028178	0.446	0.391	3.85851307807481e-16	MYC+Epithelial	HSD3B7
VCP	1.71752799793943e-20	0.407346386294252	0.435	0.387	3.94653583366521e-16	MYC+Epithelial	VCP
STXBP2	1.94939793553135e-20	0.396870602372797	0.361	0.294	4.47932657626393e-16	MYC+Epithelial	STXBP2
KRAS	2.59875860413735e-20	0.437748829396708	0.378	0.319	5.97142752058679e-16	MYC+Epithelial	KRAS
LAMB2	2.73703654739153e-20	0.378333037202176	0.338	0.261	6.28916257859625e-16	MYC+Epithelial	LAMB2
PCM1	3.33808254390989e-20	0.41326814791841	0.305	0.228	7.67024606939615e-16	MYC+Epithelial	PCM1
TCF25	3.86579074566606e-20	0.355419919411484	0.587	0.586	8.88281397539147e-16	MYC+Epithelial	TCF25
SEC31A	3.92065697163394e-20	0.455755779021129	0.441	0.398	9.00888558942046e-16	MYC+Epithelial	SEC31A
PABPC4	4.36878586710199e-20	0.448080106566336	0.388	0.324	1.0038596165427e-15	MYC+Epithelial	PABPC4
YWHAE	4.38698545586881e-20	0.301615640314088	0.75	0.783	1.00804151804954e-15	MYC+Epithelial	YWHAE
ACADM1	4.41288506918876e-20	0.412169133469964	0.476	0.437	1.01399273119819e-15	MYC+Epithelial	ACADM
TUFM	9.47499683916926e-20	0.328498734501122	0.643	0.661	2.17716477370431e-15	MYC+Epithelial	TUFM
ELMSAN1	1.43714813774572e-19	0.406614390310606	0.302	0.22	3.30227899091211e-15	MYC+Epithelial	ELMSAN1
CCT3	1.62177884387735e-19	0.365791339179156	0.595	0.595	3.72652342746137e-15	MYC+Epithelial	CCT3
C11orf541	3.29453842641504e-19	0.363880605941845	0.58	0.549	7.57019039621648e-15	MYC+Epithelial	C11orf54
ETFB	3.63949354724635e-19	0.347816512970076	0.678	0.735	8.36282827286266e-15	MYC+Epithelial	ETFB
NASP	4.46723609231547e-19	0.410672367689273	0.368	0.301	1.02648150929225e-14	MYC+Epithelial	NASP
LAMP21	5.00998812927455e-19	0.348521628099316	0.605	0.61	1.15119507234471e-14	MYC+Epithelial	LAMP2
WDR91	5.87818918032856e-19	0.361266727024879	0.302	0.223	1.3506903098559e-14	MYC+Epithelial	WDR91
CTC-444N24.11	6.38836613243219e-19	0.423140216040135	0.349	0.281	1.46791876991027e-14	MYC+Epithelial	CTC-444N24.11
PRELID1	6.69379599137365e-19	0.309819238151811	0.805	0.829	1.53810044289784e-14	MYC+Epithelial	PRELID1
SLCO4C1	6.74931513053411e-19	0.36331112346292	0.306	0.229	1.55085763069413e-14	MYC+Epithelial	SLCO4C1
PJA2	7.0455993991886e-19	0.42447239337904	0.435	0.396	1.61893782994556e-14	MYC+Epithelial	PJA2
TNPO1	8.20462704722219e-19	0.423377097446158	0.332	0.268	1.88525920291072e-14	MYC+Epithelial	TNPO1
BIN1	8.84551617044187e-19	0.444700971524536	0.425	0.388	2.03252270564413e-14	MYC+Epithelial	BIN1
SRSF11	1.21553371658086e-18	0.353482909585226	0.618	0.636	2.79305337395949e-14	MYC+Epithelial	SRSF11
APOM	1.3655753688829e-18	0.465295139977734	0.301	0.222	3.13781908261912e-14	MYC+Epithelial	APOM
BAZ1B	1.78037868135087e-18	0.348687347315261	0.306	0.229	4.09095413400803e-14	MYC+Epithelial	BAZ1B
COPB1	2.60382685842423e-18	0.400506620348982	0.346	0.285	5.9830733552872e-14	MYC+Epithelial	COPB1
RAB3IP1	2.70117787880312e-18	0.399991361277808	0.46	0.412	6.20676652991381e-14	MYC+Epithelial	RAB3IP
CYC1	3.10779836125213e-18	0.314699254075457	0.65	0.664	7.14109907448514e-14	MYC+Epithelial	CYC1
NCOR1	3.13509671965341e-18	0.395945401983606	0.462	0.424	7.2038252424196e-14	MYC+Epithelial	NCOR1
LGMN	3.19389642097626e-18	0.394909332312992	0.408	0.356	7.33893519611925e-14	MYC+Epithelial	LGMN
SLC39A14	4.58991604961172e-18	0.432841017768804	0.512	0.491	1.05467090987978e-13	MYC+Epithelial	SLC39A14
PSMA3-AS1	5.55700894307845e-18	0.427187822745944	0.35	0.286	1.27688951494057e-13	MYC+Epithelial	PSMA3-AS1
ARPC2	5.91179779518047e-18	0.282895448356947	0.714	0.745	1.35841289737657e-13	MYC+Epithelial	ARPC2
ECHDC2	6.78206175062805e-18	0.379148172318069	0.522	0.51	1.55838214905931e-13	MYC+Epithelial	ECHDC2
PNPLA8	7.28094468002176e-18	0.420193761508572	0.378	0.324	1.6730154685754e-13	MYC+Epithelial	PNPLA8
ASL	1.07380138042648e-17	0.37797936994806	0.412	0.365	2.46738081194396e-13	MYC+Epithelial	ASL
NUFIP2	1.19400799266284e-17	0.428091889717918	0.375	0.324	2.74359156554068e-13	MYC+Epithelial	NUFIP2
SUN2	1.41967612245028e-17	0.386002636850326	0.318	0.248	3.26213179416625e-13	MYC+Epithelial	SUN2
SUCLG1	1.44548889167931e-17	0.389491180015906	0.52	0.526	3.32144437530072e-13	MYC+Epithelial	SUCLG1
CREB5	1.54357463934336e-17	0.418288665645943	0.445	0.388	3.54682580628317e-13	MYC+Epithelial	CREB5
CCT4	1.59382105602466e-17	0.28982277718204	0.64	0.669	3.66228202253346e-13	MYC+Epithelial	CCT4
TUG1	1.85564355684639e-17	0.433394664117168	0.338	0.279	4.26389776492163e-13	MYC+Epithelial	TUG1
UBE3A	2.02560446694084e-17	0.412519718897276	0.381	0.332	4.65443394413665e-13	MYC+Epithelial	UBE3A
PPP2R1A	2.06034371867611e-17	0.400909548462067	0.502	0.49	4.73425779677397e-13	MYC+Epithelial	PPP2R1A
KLF91	2.18287712558652e-17	0.459603963096727	0.495	0.472	5.0158150591727e-13	MYC+Epithelial	KLF9
PPT1	2.29607756606616e-17	0.386188623079489	0.4	0.349	5.27592703130682e-13	MYC+Epithelial	PPT1
TXN	2.37297786554749e-17	0.267686514437961	0.882	0.908	5.45262853945502e-13	MYC+Epithelial	TXN
OBSL1	2.84394445292568e-17	0.353364570181287	0.306	0.233	6.53481556393263e-13	MYC+Epithelial	OBSL1
MRFAP1	2.90542333350337e-17	0.288872086536447	0.719	0.767	6.67608173572405e-13	MYC+Epithelial	MRFAP1
CELF1	3.69324229796687e-17	0.424467513711642	0.373	0.323	8.48633215226826e-13	MYC+Epithelial	CELF1
NCKAP1	4.03387655233432e-17	0.411767947274228	0.367	0.315	9.26904154195379e-13	MYC+Epithelial	NCKAP1
MYO6	5.61339396581639e-17	0.357299943265261	0.328	0.261	1.28984566546529e-12	MYC+Epithelial	MYO6
SLC25A37	5.82716129181498e-17	0.405036999665163	0.366	0.306	1.33896512163325e-12	MYC+Epithelial	SLC25A37
CYP3A5	7.63840420822107e-17	0.366425734560634	0.428	0.374	1.75515251896504e-12	MYC+Epithelial	CYP3A5
TRAP1	8.81308922827471e-17	0.387884392611911	0.406	0.365	2.02507164287296e-12	MYC+Epithelial	TRAP1
PCF11	1.19006483480034e-16	0.430841484372795	0.452	0.42	2.73453097740423e-12	MYC+Epithelial	PCF11
ITGB1	1.32194980460959e-16	0.325606102419436	0.589	0.599	3.03757626103192e-12	MYC+Epithelial	ITGB1
ACADL	1.38453531284941e-16	0.338113566833373	0.308	0.24	3.18138524186538e-12	MYC+Epithelial	ACADL
SDCBP	1.79883325553906e-16	0.353535241001695	0.555	0.554	4.13335905457764e-12	MYC+Epithelial	SDCBP
FERMT2	1.92413291384527e-16	0.380380898802899	0.322	0.258	4.42127260943367e-12	MYC+Epithelial	FERMT2
NDUFA9	1.94054009770369e-16	0.392464588837331	0.412	0.379	4.45897303650353e-12	MYC+Epithelial	NDUFA9
ANKLE2	2.04499281526102e-16	0.377547507385823	0.337	0.273	4.69898449090678e-12	MYC+Epithelial	ANKLE2
AHNAK2	2.59361313449186e-16	0.413750225187615	0.315	0.246	5.95960426043539e-12	MYC+Epithelial	AHNAK2
PRKCSH	2.89712269870981e-16	0.434522964262672	0.503	0.501	6.65700853709541e-12	MYC+Epithelial	PRKCSH
TSN	3.01805959463469e-16	0.355144484003025	0.367	0.314	6.9348973365516e-12	MYC+Epithelial	TSN
EIF6	3.09353453888972e-16	0.309952573469821	0.599	0.623	7.1083236634608e-12	MYC+Epithelial	EIF6
ACSL1	3.71990354683819e-16	0.402842608194745	0.438	0.393	8.5475943699248e-12	MYC+Epithelial	ACSL1
ARHGEF121	3.74050926118789e-16	0.411159861219996	0.406	0.356	8.59494218035753e-12	MYC+Epithelial	ARHGEF12
IFI16	3.76160747191203e-16	0.423763368674947	0.429	0.378	8.64342164895947e-12	MYC+Epithelial	IFI16
SERTAD2	3.91391670933758e-16	0.404520523078112	0.335	0.275	8.99339781471588e-12	MYC+Epithelial	SERTAD2
RND3	3.94416573151521e-16	0.290372658310845	0.556	0.531	9.06290401787564e-12	MYC+Epithelial	RND3
CD47	4.14685231118508e-16	0.416886020873704	0.412	0.379	9.52863724064109e-12	MYC+Epithelial	CD47
IQGAP1	4.72261831479315e-16	0.407093296919062	0.425	0.388	1.08516323637317e-11	MYC+Epithelial	IQGAP1
BDP1	5.02492116773175e-16	0.394830601020669	0.418	0.378	1.1546263859214e-11	MYC+Epithelial	BDP1
SLC6A3	5.14061247849888e-16	0.38882187361984	0.49	0.444	1.18120993530947e-11	MYC+Epithelial	SLC6A3
EMC10	5.55809755985678e-16	0.370650191530984	0.452	0.426	1.27713965730389e-11	MYC+Epithelial	EMC10
RAP1B	5.85884250144005e-16	0.344500334097444	0.334	0.271	1.34624482998089e-11	MYC+Epithelial	RAP1B
CLCF1	6.05099834237761e-16	0.328949755348952	0.306	0.231	1.39039839911153e-11	MYC+Epithelial	CLCF1
STRAP	6.2826939438714e-16	0.371946642117967	0.552	0.558	1.44363741442277e-11	MYC+Epithelial	STRAP
DLD	7.54792908541597e-16	0.367466366414617	0.362	0.312	1.73436314524688e-11	MYC+Epithelial	DLD
SIL1	8.16599810036323e-16	0.385426863252747	0.423	0.392	1.87638304350146e-11	MYC+Epithelial	SIL1
MICU2	9.09716341155726e-16	0.35419920073878	0.3	0.239	2.09034620870763e-11	MYC+Epithelial	MICU2
CUBN1	9.32195604007099e-16	0.554760921623834	0.451	0.42	2.14199905888751e-11	MYC+Epithelial	CUBN
EFNA1	1.27699954493322e-15	0.403760422765916	0.545	0.544	2.93428955434756e-11	MYC+Epithelial	EFNA1
CRK	1.28480396799799e-15	0.370815754066932	0.352	0.297	2.95222255766579e-11	MYC+Epithelial	CRK
RALB	1.43243798107977e-15	0.363003632602854	0.385	0.344	3.2914559929251e-11	MYC+Epithelial	RALB
EIF4A3	1.91331423268165e-15	0.297853118956911	0.61	0.613	4.3964134438559e-11	MYC+Epithelial	EIF4A3
C1D	1.93049097775613e-15	0.384046381773631	0.467	0.459	4.43588216868804e-11	MYC+Epithelial	C1D
SKAP2	2.41203547673686e-15	0.373672770307671	0.471	0.454	5.54237511844597e-11	MYC+Epithelial	SKAP2
GADD45A	2.96215430759602e-15	0.318016541129758	0.616	0.613	6.80643816799412e-11	MYC+Epithelial	GADD45A
CTTN	4.39947696277441e-15	0.400015983435512	0.359	0.308	1.0109118165063e-10	MYC+Epithelial	CTTN
ACSM2A1	4.48858751293725e-15	0.349076088750024	0.574	0.53	1.03138763872272e-10	MYC+Epithelial	ACSM2A
SPCS2	4.51947001328305e-15	0.262779116486012	0.787	0.83	1.03848381965218e-10	MYC+Epithelial	SPCS2
PTRF	5.32737940198226e-15	0.376678635699465	0.443	0.414	1.22412523898748e-10	MYC+Epithelial	PTRF
NOC2L	5.37874242240585e-15	0.334675324452655	0.332	0.271	1.23592743382042e-10	MYC+Epithelial	NOC2L
MAP3K2	5.43982669214369e-15	0.394391974971241	0.327	0.271	1.24996337732078e-10	MYC+Epithelial	MAP3K2
SPAG9	5.5158118701542e-15	0.362892775336634	0.438	0.398	1.26742325152403e-10	MYC+Epithelial	SPAG9
MCFD2	6.29323700867358e-15	0.391919341265394	0.453	0.443	1.44605999985302e-10	MYC+Epithelial	MCFD2
LSR	6.42997264672792e-15	0.342812320049694	0.468	0.446	1.47747911476514e-10	MYC+Epithelial	LSR
LEPROT	8.82525883397888e-15	0.348563164455985	0.488	0.477	2.02786797487167e-10	MYC+Epithelial	LEPROT
SAFB2	9.38540669897516e-15	0.382796759335688	0.434	0.417	2.15657875129051e-10	MYC+Epithelial	SAFB2
COQ10B	9.63523286654264e-15	0.323585278239435	0.41	0.361	2.21398380807417e-10	MYC+Epithelial	COQ10B
ADRM1	1.49408197766948e-14	0.362019839441252	0.482	0.475	3.43310156828894e-10	MYC+Epithelial	ADRM1
LPP	1.57636710647905e-14	0.415746905073016	0.429	0.404	3.62217633726755e-10	MYC+Epithelial	LPP
CPNE3	1.58225169438182e-14	0.362892584906895	0.358	0.309	3.63569794335055e-10	MYC+Epithelial	CPNE3
NFIA	1.6803145352142e-14	0.373722498320768	0.512	0.519	3.8610267390152e-10	MYC+Epithelial	NFIA
SLC35F6	1.77711130909925e-14	0.36399697233372	0.315	0.255	4.08344636604826e-10	MYC+Epithelial	SLC35F6
LPCAT3	2.01893654209812e-14	0.386245900542518	0.34	0.291	4.63911238643306e-10	MYC+Epithelial	LPCAT3
SCARB2	2.53126356044568e-14	0.384211255548013	0.409	0.382	5.81633740919207e-10	MYC+Epithelial	SCARB2
POLR2J3	2.92250787873213e-14	0.341881599645889	0.571	0.578	6.71533860375069e-10	MYC+Epithelial	POLR2J3
GNB2	3.07589202526198e-14	0.290162134473316	0.622	0.659	7.06778469564699e-10	MYC+Epithelial	GNB2
DNAJC3	3.07704124807373e-14	0.386659260621255	0.43	0.405	7.07042537982382e-10	MYC+Epithelial	DNAJC3
RCAN11	3.35545089097869e-14	0.364425638308365	0.425	0.367	7.71015505729084e-10	MYC+Epithelial	RCAN1
SMG1	3.92134572654856e-14	0.383971240849767	0.311	0.256	9.01046821046327e-10	MYC+Epithelial	SMG1
CDC37	7.96706765835165e-14	0.389215318912036	0.542	0.575	1.83067280653604e-09	MYC+Epithelial	CDC37
ARGLU1	8.68106606984979e-14	0.372382717815992	0.492	0.489	1.99473536153008e-09	MYC+Epithelial	ARGLU1
COL18A1	1.15215394115277e-13	0.344919014095532	0.528	0.536	2.64741932598083e-09	MYC+Epithelial	COL18A1
EIF4H	1.74850297543848e-13	0.302488794566297	0.624	0.671	4.01771013696254e-09	MYC+Epithelial	EIF4H
TRIP6	2.36981210605104e-13	0.32637003713114	0.504	0.508	5.44535425728408e-09	MYC+Epithelial	TRIP6
RAB2A	2.48348715516837e-13	0.289335577676778	0.559	0.561	5.70655678514587e-09	MYC+Epithelial	RAB2A
HNRNPAB	2.48563625320908e-13	0.34436293560475	0.516	0.527	5.71149498262382e-09	MYC+Epithelial	HNRNPAB
TCN2	2.74185537755589e-13	0.269596821561275	0.569	0.55	6.30023528654792e-09	MYC+Epithelial	TCN2
GPBP1	3.1297437445793e-13	0.296383947249916	0.59	0.604	7.19152517629432e-09	MYC+Epithelial	GPBP1
CNPPD1	3.2055781733412e-13	0.385017240887066	0.335	0.294	7.36577752670341e-09	MYC+Epithelial	CNPPD1
MARCH6	3.2926462456989e-13	0.315318663623849	0.576	0.611	7.56584254336693e-09	MYC+Epithelial	MARCH6
DNPEP	4.20855096933432e-13	0.375061668746065	0.409	0.388	9.6704084173364e-09	MYC+Epithelial	DNPEP
STARD7	4.26342915187929e-13	0.354933133819654	0.332	0.285	9.79650750518823e-09	MYC+Epithelial	STARD7
FAM20C	5.0290776204535e-13	0.382987872321545	0.31	0.259	1.15558145562781e-08	MYC+Epithelial	FAM20C
AKAP9	6.0406741336683e-13	0.338567403229756	0.564	0.582	1.3880261024343e-08	MYC+Epithelial	AKAP9
ZBTB38	7.74378148823535e-13	0.345677643474846	0.392	0.344	1.77936611036672e-08	MYC+Epithelial	ZBTB38
USP16	9.12380591143563e-13	0.365851423560061	0.422	0.403	2.09646812232968e-08	MYC+Epithelial	USP16
NCOR2	1.14622127468649e-12	0.351754287277691	0.307	0.256	2.63378724497463e-08	MYC+Epithelial	NCOR2
AKIRIN1	1.35838481789582e-12	0.329903373804936	0.395	0.355	3.12129663456102e-08	MYC+Epithelial	AKIRIN1
TSC22D2	1.36886522453598e-12	0.325220930160696	0.342	0.29	3.14537851293878e-08	MYC+Epithelial	TSC22D2
SREK1	1.38650824952138e-12	0.410670227675871	0.452	0.453	3.18591865575024e-08	MYC+Epithelial	SREK1
HNRNPH2	1.40987220312272e-12	0.357482478837087	0.39	0.366	3.23960434833539e-08	MYC+Epithelial	HNRNPH2
BCAP29	1.47813983945496e-12	0.336040048821514	0.327	0.279	3.39646972309961e-08	MYC+Epithelial	BCAP29
UNC50	1.51729588749189e-12	0.324813088442712	0.396	0.371	3.48644249027886e-08	MYC+Epithelial	UNC50
KCNJ16	1.6779977496285e-12	0.380288996837072	0.425	0.404	3.85570322909636e-08	MYC+Epithelial	KCNJ16
LARP1	1.79372203548226e-12	0.374734803998744	0.426	0.413	4.12161449313113e-08	MYC+Epithelial	LARP1
KDELR2	1.86762861590299e-12	0.25448577369331	0.672	0.718	4.29143703362189e-08	MYC+Epithelial	KDELR2
CSRNP1	2.00734088047428e-12	0.266892259940665	0.598	0.592	4.61246787515379e-08	MYC+Epithelial	CSRNP1
RGS5	2.13731940366389e-12	0.270345291981883	0.454	0.382	4.91113252573888e-08	MYC+Epithelial	RGS5
SYNE2	2.5482960168523e-12	0.367111794986899	0.413	0.383	5.85547458752321e-08	MYC+Epithelial	SYNE2
MGAT1	2.97564216637021e-12	0.357882228357618	0.381	0.352	6.83743056988546e-08	MYC+Epithelial	MGAT1
LTBR	3.71614611598298e-12	0.398795862533477	0.418	0.403	8.5389605453057e-08	MYC+Epithelial	LTBR
CYTH2	3.75115881793123e-12	0.350810714568735	0.416	0.4	8.61941273184239e-08	MYC+Epithelial	CYTH2
AIFM1	3.92436791092735e-12	0.312124828923071	0.3	0.25	9.01741258572885e-08	MYC+Epithelial	AIFM1
MSRA	3.97813484356945e-12	0.359945485483968	0.305	0.259	9.14095824355389e-08	MYC+Epithelial	MSRA
NIFK	4.31361887883377e-12	0.359987116985838	0.424	0.4	9.91183345978424e-08	MYC+Epithelial	NIFK
SRP54	6.40734060662068e-12	0.342896257513846	0.351	0.314	1.4722787245893e-07	MYC+Epithelial	SRP54
NDUFA13	7.61599991113834e-12	0.265414650983147	0.642	0.706	1.75000445958137e-07	MYC+Epithelial	NDUFA13
NDUFV1	7.92870545895082e-12	0.296603583025118	0.555	0.587	1.82185794035772e-07	MYC+Epithelial	NDUFV1
THBS1	8.73556482772816e-12	0.516290656287111	0.35	0.308	2.00725808611538e-07	MYC+Epithelial	THBS1
NDUFA51	9.87764444964967e-12	0.252172343122276	0.692	0.767	2.2696851416405e-07	MYC+Epithelial	NDUFA5
ANPEP	9.89794260636629e-12	0.399653235193963	0.385	0.354	2.27434925209085e-07	MYC+Epithelial	ANPEP
YWHAZ	1.37568321375993e-11	0.258377269730478	0.695	0.729	3.16104488857757e-07	MYC+Epithelial	YWHAZ
MED13L	1.45668231498781e-11	0.340662731430993	0.309	0.266	3.34716462337899e-07	MYC+Epithelial	MED13L
EGOT	1.56926426251894e-11	0.35114142814707	0.322	0.26	3.60585542241602e-07	MYC+Epithelial	EGOT
ITPKC	1.63294598666353e-11	0.433367647401675	0.325	0.281	3.75218328815545e-07	MYC+Epithelial	ITPKC
KMT2E	1.78984142781201e-11	0.297870824006368	0.511	0.515	4.11269763282644e-07	MYC+Epithelial	KMT2E
PPP2R4	1.95125767884573e-11	0.377590198001228	0.398	0.382	4.48359989445172e-07	MYC+Epithelial	PPP2R4
CAP1	2.15024519835097e-11	0.329691896672577	0.498	0.513	4.94083341677086e-07	MYC+Epithelial	CAP1
PPP1CA	2.28218734514679e-11	0.301756686298113	0.505	0.516	5.24401008167831e-07	MYC+Epithelial	PPP1CA
TRIB1	2.38471406641254e-11	0.317975655106844	0.402	0.347	5.47959598180273e-07	MYC+Epithelial	TRIB1
HIBCH	3.13759754753518e-11	0.336609397982837	0.378	0.351	7.20957164472634e-07	MYC+Epithelial	HIBCH
ASH1L	3.31117237762008e-11	0.34836971535196	0.358	0.325	7.60841188929542e-07	MYC+Epithelial	ASH1L
MRPL3	3.68321062855598e-11	0.331605949403548	0.336	0.306	8.46328138229593e-07	MYC+Epithelial	MRPL3
SNX17	3.75875893160443e-11	0.345742648428317	0.392	0.378	8.63687627304067e-07	MYC+Epithelial	SNX17
ACTR1B	3.81368732029143e-11	0.309360915775419	0.31	0.267	8.76309072456566e-07	MYC+Epithelial	ACTR1B
TACC1	4.00143201477613e-11	0.410330784641431	0.319	0.274	9.19449048355259e-07	MYC+Epithelial	TACC1
SPTAN1	4.40387347376821e-11	0.316823884301704	0.302	0.255	1.01192204680246e-06	MYC+Epithelial	SPTAN1
TOLLIP	4.6868674315723e-11	0.326134792790505	0.322	0.281	1.07694839842668e-06	MYC+Epithelial	TOLLIP
TUBB2A	4.73720150984508e-11	0.330554748319026	0.358	0.318	1.0885141629322e-06	MYC+Epithelial	TUBB2A
NDUFS7	4.90660157165917e-11	0.329474845940479	0.572	0.622	1.12743890913584e-06	MYC+Epithelial	NDUFS7
KMT2A	5.23293269284363e-11	0.354193815918266	0.33	0.292	1.20242327416161e-06	MYC+Epithelial	KMT2A
SCO2	5.24971259238115e-11	0.377521005174846	0.356	0.328	1.20627895947734e-06	MYC+Epithelial	SCO2
NIT2	5.42526682258247e-11	0.342089117580114	0.458	0.46	1.246617810493e-06	MYC+Epithelial	NIT2
AP2M1	5.76797152209145e-11	0.271234082381806	0.542	0.543	1.32536449634617e-06	MYC+Epithelial	AP2M1
LARS	6.03250820107015e-11	0.356824968660835	0.361	0.335	1.3861497344419e-06	MYC+Epithelial	LARS
WDR33	7.3183430373415e-11	0.325454719521605	0.431	0.43	1.68160886312033e-06	MYC+Epithelial	WDR33
SMARCA5	7.64477528513767e-11	0.325173560330821	0.306	0.263	1.75661646501893e-06	MYC+Epithelial	SMARCA5
STK17A	8.10989973675625e-11	0.31925398048219	0.302	0.253	1.86349276151185e-06	MYC+Epithelial	STK17A
ABI2	9.3907600739444e-11	0.387246767434656	0.338	0.304	2.15780884979094e-06	MYC+Epithelial	ABI2
RRP7A	1.11504144623341e-10	0.322115966821543	0.315	0.279	2.56214223515512e-06	MYC+Epithelial	RRP7A
EPHX1	1.27009796237865e-10	0.365616208126542	0.371	0.345	2.91843109795366e-06	MYC+Epithelial	EPHX1
PSMC2	1.71638148268316e-10	0.325743334967252	0.422	0.417	3.94390137090935e-06	MYC+Epithelial	PSMC2
CAST	1.80206576019352e-10	0.252314232980876	0.688	0.742	4.14078670377267e-06	MYC+Epithelial	CAST
CDK5RAP3	1.82394908957887e-10	0.335519475325905	0.358	0.332	4.19107021803433e-06	MYC+Epithelial	CDK5RAP3
APOL1	1.88734548882501e-10	0.36670192218497	0.354	0.303	4.33674246422212e-06	MYC+Epithelial	APOL1
PPP2CA	2.70949726869284e-10	0.301411972408518	0.506	0.522	6.22588282400242e-06	MYC+Epithelial	PPP2CA
ATG101	2.99504697715942e-10	0.299242529159949	0.448	0.432	6.88201894411692e-06	MYC+Epithelial	ATG101
GNAI3	3.12861467030343e-10	0.344250085402116	0.433	0.434	7.18893078942321e-06	MYC+Epithelial	GNAI3
SH3BP2	3.43659773018838e-10	0.344677185432562	0.345	0.312	7.89661426442685e-06	MYC+Epithelial	SH3BP2
RP11-138A9.1	3.53635627381824e-10	0.379294681853958	0.322	0.282	8.12583944597956e-06	MYC+Epithelial	RP11-138A9.1
ALDH7A1	3.57521513091456e-10	0.313574847982046	0.375	0.351	8.21512932781547e-06	MYC+Epithelial	ALDH7A1
PRMT1	5.54765865948981e-10	0.344373908148258	0.398	0.39	1.27474100677757e-05	MYC+Epithelial	PRMT1
HIBADH1	5.62097165705786e-10	0.29335544620534	0.452	0.444	1.29158686735876e-05	MYC+Epithelial	HIBADH
BEX4	6.56625703251945e-10	0.255469525097667	0.367	0.314	1.50879454093232e-05	MYC+Epithelial	BEX4
PAFAH1B1	6.81710138071016e-10	0.313332177929304	0.332	0.301	1.56643355525958e-05	MYC+Epithelial	PAFAH1B1
NOP56	7.68903952462488e-10	0.357769706633104	0.424	0.426	1.76678750196831e-05	MYC+Epithelial	NOP56
TMEM120A	8.29737198105777e-10	0.344829792640059	0.338	0.314	1.90657013380745e-05	MYC+Epithelial	TMEM120A
SLC2A1	9.05922332440348e-10	0.333139937037519	0.431	0.425	2.08162833548143e-05	MYC+Epithelial	SLC2A1
FRMD4B	9.31712750299493e-10	0.284599776358022	0.317	0.27	2.14088955763817e-05	MYC+Epithelial	FRMD4B
GPAA1	9.59655333218179e-10	0.322364768212451	0.398	0.371	2.20509602466873e-05	MYC+Epithelial	GPAA1
CTSC	1.06687368683977e-09	0.294437670691982	0.458	0.449	2.45146235762042e-05	MYC+Epithelial	CTSC
AK4	1.10724949794762e-09	0.329467662921688	0.545	0.582	2.54423789638403e-05	MYC+Epithelial	AK4
AHCYL1	1.13646112873227e-09	0.315324363940503	0.464	0.467	2.61136038160101e-05	MYC+Epithelial	AHCYL1
CYLD	1.16539154645654e-09	0.322180682832717	0.318	0.276	2.67783669544784e-05	MYC+Epithelial	CYLD
BBX	1.29555865260414e-09	0.329155789210633	0.36	0.338	2.97693467195378e-05	MYC+Epithelial	BBX
ARL6IP1	1.56026026246345e-09	0.288661518714207	0.605	0.667	3.58516603108852e-05	MYC+Epithelial	ARL6IP1
PLSCR1	2.10637477512912e-09	0.267108617158443	0.476	0.464	4.84002795829168e-05	MYC+Epithelial	PLSCR1
ZNF593	2.34481920589182e-09	0.33614881862912	0.411	0.408	5.38792557129823e-05	MYC+Epithelial	ZNF593
MGRN1	2.39104301917822e-09	0.306429340761034	0.309	0.272	5.49413864946772e-05	MYC+Epithelial	MGRN1
CDK18	2.64359225586573e-09	0.381255945776918	0.475	0.498	6.07444628552828e-05	MYC+Epithelial	CDK18
IRF2BP2	2.65474251133474e-09	0.313063714488145	0.545	0.574	6.10006734254495e-05	MYC+Epithelial	IRF2BP2
TRA2A	3.7755689225723e-09	0.399841045945581	0.419	0.416	8.67550227028663e-05	MYC+Epithelial	TRA2A
ERO1A	3.98838801069464e-09	0.306242030364091	0.402	0.39	9.16451797097414e-05	MYC+Epithelial	ERO1A
CCL3	4.37175738116907e-09	0.353667732836	0.315	0.283	0.000100454241104503	MYC+Epithelial	CCL3
DDAH1	4.62516570833557e-09	0.340723043690842	0.324	0.292	0.000106277057646135	MYC+Epithelial	DDAH1
PICALM	4.81220780055896e-09	0.323289973263333	0.334	0.308	0.000110574910841244	MYC+Epithelial	PICALM
CWC25	5.82960221484483e-09	0.322299807119894	0.32	0.286	0.000133952599692705	MYC+Epithelial	CWC25
PKP4	6.28945923040114e-09	0.316349210461491	0.343	0.32	0.000144519194196157	MYC+Epithelial	PKP4
GTF2B	7.04176255879259e-09	0.445961865908853	0.378	0.358	0.000161805620075936	MYC+Epithelial	GTF2B
GNB1	7.16028503361414e-09	0.31935924845419	0.414	0.416	0.000164529029502386	MYC+Epithelial	GNB1
ARMCX3	7.35488049560118e-09	0.33047492524219	0.392	0.382	0.000169000444027924	MYC+Epithelial	ARMCX3
NAP1L4	7.88194077304127e-09	0.33290434612171	0.323	0.299	0.000181111235082942	MYC+Epithelial	NAP1L4
SLTM	8.25725522431853e-09	0.319397558019602	0.425	0.436	0.000189735210544391	MYC+Epithelial	SLTM
EMC7	9.10381129922238e-09	0.278239605857093	0.549	0.592	0.000209187376033532	MYC+Epithelial	EMC7
EIF2S1	1.4156168402752e-08	0.28108780625542	0.358	0.337	0.000325280437558435	MYC+Epithelial	EIF2S1
DERL1	1.43508098095316e-08	0.294985656462413	0.468	0.483	0.000329752907803418	MYC+Epithelial	DERL1
UQCRFS1	1.49046993001265e-08	0.285238136726392	0.572	0.64	0.000342480180518306	MYC+Epithelial	UQCRFS1
PA2G4	1.59840036585992e-08	0.294571704651841	0.538	0.597	0.000367280436067292	MYC+Epithelial	PA2G4
PMPCB	2.00955159199528e-08	0.291619824999505	0.428	0.427	0.000461754764808675	MYC+Epithelial	PMPCB
ATRX	2.05528691582508e-08	0.332205013514442	0.368	0.354	0.000472263827518287	MYC+Epithelial	ATRX
RAB14	2.07641027075774e-08	0.320863667014366	0.318	0.295	0.000477117552014713	MYC+Epithelial	RAB14
PDXK	2.12263750008812e-08	0.352982378497759	0.419	0.428	0.000487739644770248	MYC+Epithelial	PDXK
COX17	2.38409335011578e-08	0.265690945990128	0.572	0.611	0.000547816969989605	MYC+Epithelial	COX17
SLC22A18	2.40231836425946e-08	0.3372307418045	0.415	0.416	0.000552004713739538	MYC+Epithelial	SLC22A18
U2SURP	2.96889653270926e-08	0.332777138549561	0.371	0.357	0.000682193045285933	MYC+Epithelial	U2SURP
ATF6	3.61651614433105e-08	0.284267126422171	0.3	0.268	0.00083100307964439	MYC+Epithelial	ATF6
HEXA	4.06110659295619e-08	0.310906076560626	0.422	0.423	0.000933161072929474	MYC+Epithelial	HEXA
BAG6	4.47978150631542e-08	0.308133032450548	0.3	0.271	0.00102936419452116	MYC+Epithelial	BAG6
SOD3	4.50000464634069e-08	0.292489509018106	0.334	0.307	0.00103401106763616	MYC+Epithelial	SOD3
TMEM259	4.61496226376695e-08	0.327542909326259	0.342	0.327	0.00106042602896837	MYC+Epithelial	TMEM259
C14orf105	4.74124736955662e-08	0.313707115859397	0.325	0.295	0.00108944382057672	MYC+Epithelial	C14orf105
HBP1	4.84107410477017e-08	0.310021099793829	0.442	0.449	0.00111238200779409	MYC+Epithelial	HBP1
STIP1	5.71083267090398e-08	0.272339002584834	0.352	0.325	0.00131223513112032	MYC+Epithelial	STIP1
ERP44	6.87096775302344e-08	0.28820609361457	0.396	0.4	0.00157881097028973	MYC+Epithelial	ERP44
ARPC5L	6.9373911449221e-08	0.284565761058151	0.318	0.293	0.0015940737372802	MYC+Epithelial	ARPC5L
YIPF4	7.70294081758632e-08	0.321058207585826	0.36	0.351	0.00176998174106498	MYC+Epithelial	YIPF4
ISOC2	9.30833702471873e-08	0.274856529066963	0.548	0.594	0.00213886968153987	MYC+Epithelial	ISOC2
HNMT	9.7385897049618e-08	0.282069839281545	0.498	0.527	0.00223773314240612	MYC+Epithelial	HNMT
LRP10	1.37370570169204e-07	0.328649627591677	0.356	0.346	0.00315650096134797	MYC+Epithelial	LRP10
PSMB2	1.50304856721111e-07	0.288300512277991	0.494	0.533	0.00345370499773768	MYC+Epithelial	PSMB2
LTBP3	2.17402261495935e-07	0.287668501963713	0.355	0.335	0.00499546916465358	MYC+Epithelial	LTBP3
MSN	2.24709487888836e-07	0.313236553434165	0.387	0.385	0.00516337461270967	MYC+Epithelial	MSN
STX3	2.38402955695796e-07	0.298171503248819	0.311	0.286	0.005478023115978	MYC+Epithelial	STX3
RNF19A	2.55411713605243e-07	0.364977644012288	0.308	0.288	0.00586885035522126	MYC+Epithelial	RNF19A
G3BP1	2.62129843635902e-07	0.323253117587319	0.426	0.445	0.00602321954706575	MYC+Epithelial	G3BP1
SRSF8	2.84433876946594e-07	0.296666142131615	0.334	0.316	0.00653572162447884	MYC+Epithelial	SRSF8
RNH1	2.85761609855386e-07	0.285256650667125	0.555	0.621	0.00656623027125705	MYC+Epithelial	RNH1
EVA1A	2.93731610946496e-07	0.318337258639157	0.385	0.389	0.00674936495632859	MYC+Epithelial	EVA1A
ARFGAP3	3.21605861567454e-07	0.308771281595005	0.326	0.306	0.00738985948709697	MYC+Epithelial	ARFGAP3
NEU1	3.2616158438093e-07	0.319608601096659	0.434	0.447	0.007494540885905	MYC+Epithelial	NEU1
MAPK1IP1L	3.50507117646414e-07	0.291149126114974	0.418	0.426	0.0080539525492793	MYC+Epithelial	MAPK1IP1L
RNF145	3.73362617650888e-07	0.281282139881803	0.354	0.336	0.00857912622838211	MYC+Epithelial	RNF145
NDUFS2	3.98942903893103e-07	0.275150222069611	0.438	0.445	0.00916691004565572	MYC+Epithelial	NDUFS2
DYNC2LI1	4.00351652528795e-07	0.319945776055257	0.378	0.381	0.00919928027180665	MYC+Epithelial	DYNC2LI1
PSMD3	4.44461401052803e-07	0.306504047046157	0.341	0.329	0.0102128340733913	MYC+Epithelial	PSMD3
COMTD1	4.82268313015042e-07	0.300382055691316	0.322	0.304	0.0110815612964596	MYC+Epithelial	COMTD1
P4HA1	5.1407548239624e-07	0.280757065571538	0.522	0.554	0.0118124264345008	MYC+Epithelial	P4HA1
FASTK	5.29751623124939e-07	0.278545120294864	0.305	0.282	0.0121726327961649	MYC+Epithelial	FASTK
C6orf62	5.57545666255963e-07	0.320975998025156	0.445	0.465	0.0128112843192295	MYC+Epithelial	C6orf62
TRAPPC4	5.86993602895718e-07	0.289183384917492	0.454	0.485	0.0134879390073378	MYC+Epithelial	TRAPPC4
CTSF1	6.21917381279058e-07	0.279302541460344	0.376	0.359	0.0142904175870302	MYC+Epithelial	CTSF
CCPG1	6.74590989479995e-07	0.295383563537231	0.395	0.393	0.0155007517562713	MYC+Epithelial	CCPG1
CHD9	7.92149954428303e-07	0.310161859229875	0.401	0.404	0.0182020216528535	MYC+Epithelial	CHD9
ATP6V1D	8.74401547172832e-07	0.273795925499884	0.369	0.363	0.0200919987509373	MYC+Epithelial	ATP6V1D
TRIM44	9.41829610394912e-07	0.289790726573311	0.349	0.336	0.0216413607876543	MYC+Epithelial	TRIM44
TANK	1.02808040750668e-06	0.280781475342302	0.362	0.35	0.0236232316036885	MYC+Epithelial	TANK
SPAG7	1.03812395947233e-06	0.267100369481445	0.448	0.469	0.0238540123407552	MYC+Epithelial	SPAG7
GOT1	1.4042648240024e-06	0.3110854332699	0.408	0.413	0.0322671971259273	MYC+Epithelial	GOT1
WASF2	1.4556388637362e-06	0.281289050032453	0.457	0.476	0.0334476698109303	MYC+Epithelial	WASF2
ARL5B	1.54656504948063e-06	0.30724408015348	0.318	0.296	0.0355369717069659	MYC+Epithelial	ARL5B
PLEKHJ1	1.61005982512248e-06	0.318769977375434	0.346	0.342	0.0369959546616644	MYC+Epithelial	PLEKHJ1
SND1	1.92905582461687e-06	0.298697776398114	0.352	0.349	0.0443258447380464	MYC+Epithelial	SND1
CCNH	1.99084343434304e-06	0.279383723453171	0.4	0.402	0.0457456004343343	MYC+Epithelial	CCNH
PSMA4	2.33079095159587e-06	0.253800335538982	0.542	0.591	0.05355691448577	MYC+Epithelial	PSMA4
STAP2	2.41259245735298e-06	0.31081401471892	0.32	0.307	0.0554365494850569	MYC+Epithelial	STAP2
XRN2	3.04500541139413e-06	0.301048952334184	0.365	0.367	0.0699681343430143	MYC+Epithelial	XRN2
HMGCS1	3.46455860801476e-06	0.30775375821043	0.315	0.303	0.0796086276949631	MYC+Epithelial	HMGCS1
PROS1	3.6031704387051e-06	0.269257618894268	0.311	0.294	0.0827936503405657	MYC+Epithelial	PROS1
PAPOLA	3.98806069886626e-06	0.258265952474396	0.482	0.514	0.0916376587385489	MYC+Epithelial	PAPOLA
EPS8	5.14013217132564e-06	0.278724978609803	0.373	0.376	0.11810995703272	MYC+Epithelial	EPS8
MRPS5	5.66561626406936e-06	0.297712564554735	0.388	0.401	0.130184530515786	MYC+Epithelial	MRPS5
FAF2	6.72741863398442e-06	0.268112686334241	0.313	0.301	0.154582625371694	MYC+Epithelial	FAF2
AKAP121	7.74916378563971e-06	0.623349786501902	0.413	0.419	0.178060285466429	MYC+Epithelial	AKAP12
RBM47	7.83837710818101e-06	0.314530170685059	0.404	0.424	0.180110229191783	MYC+Epithelial	RBM47
IMP4	8.24291326588354e-06	0.281511837091021	0.354	0.354	0.189405661023472	MYC+Epithelial	IMP4
SPPL2A	8.26674910680821e-06	0.303857673363196	0.322	0.317	0.189953360976239	MYC+Epithelial	SPPL2A
CA2	1.0621376456597e-05	0.311752528298283	0.344	0.332	0.244057988219686	MYC+Epithelial	CA2
PLXNB2	1.08698302413186e-05	0.302629684741988	0.33	0.321	0.24976695928502	MYC+Epithelial	PLXNB2
PGLS	1.14861837146101e-05	0.258606421985517	0.512	0.573	0.263929529394311	MYC+Epithelial	PGLS
TMEM30A	1.1910286387145e-05	0.275440896934667	0.332	0.331	0.273674560603817	MYC+Epithelial	TMEM30A
TPGS1	1.25771590721959e-05	0.257770416646495	0.339	0.334	0.288997961160916	MYC+Epithelial	TPGS1
USH1C	1.30430444820383e-05	0.25118528204977	0.388	0.394	0.299703076108276	MYC+Epithelial	USH1C
ORMDL2	1.41407870080606e-05	0.273038535379051	0.364	0.364	0.324927003871216	MYC+Epithelial	ORMDL2
PABPN1	1.45831630031298e-05	0.32812974641826	0.327	0.327	0.335091919485916	MYC+Epithelial	PABPN1
GLOD4	1.49273947540355e-05	0.281734628639039	0.305	0.292	0.343001676658229	MYC+Epithelial	GLOD4
TOB2	1.50272856146882e-05	0.277433218499555	0.45	0.473	0.345296968854305	MYC+Epithelial	TOB2
COL23A11	1.55625922996701e-05	0.251733418566996	0.488	0.517	0.35759724586182	MYC+Epithelial	COL23A1
DDX1	1.58728164542427e-05	0.302682354167098	0.375	0.388	0.364725576485588	MYC+Epithelial	DDX1
GSPT1	1.63322441632671e-05	0.296671134642046	0.343	0.345	0.375282306383552	MYC+Epithelial	GSPT1
CAPZA1	1.75326557953294e-05	0.28133024453322	0.342	0.338	0.402865364865079	MYC+Epithelial	CAPZA1
ZEB2	1.84540722279674e-05	0.287865997314045	0.301	0.285	0.424037671654236	MYC+Epithelial	ZEB2
EWSR1	1.88851062372815e-05	0.280630493979401	0.431	0.462	0.433941971120255	MYC+Epithelial	EWSR1
DRAP1	1.9299588994149e-05	0.251501140684988	0.5	0.554	0.443465955907556	MYC+Epithelial	DRAP1
DNTTIP2	2.2538604533052e-05	0.283393338104308	0.316	0.308	0.517892054960468	MYC+Epithelial	DNTTIP2
RBM42	2.3253172355908e-05	0.259870246697435	0.324	0.318	0.534311394394055	MYC+Epithelial	RBM42
PPFIBP1	2.40019028424309e-05	0.262982182295643	0.334	0.33	0.551515723513376	MYC+Epithelial	PPFIBP1
WASL	2.62881996880451e-05	0.280307828688786	0.316	0.306	0.604050252431901	MYC+Epithelial	WASL
IGFBP5	3.15440603722152e-05	0.454524932092477	0.235	0.308	0.724819419232761	MYC+Epithelial	IGFBP5
TPMT	3.97918544850383e-05	0.279682272789089	0.343	0.346	0.914337232357209	MYC+Epithelial	TPMT
ACTR10	5.72956128143201e-05	0.255192716210768	0.377	0.389	1	MYC+Epithelial	ACTR10
PPP4R3B	5.76918573227111e-05	0.284544253165103	0.332	0.337	1	MYC+Epithelial	PPP4R3B
TRIM28	6.93147996569689e-05	0.285235640401836	0.305	0.301	1	MYC+Epithelial	TRIM28
SLC15A4	7.95155378209026e-05	0.298454314813649	0.311	0.304	1	MYC+Epithelial	SLC15A4
ERBB31	8.05583730499532e-05	0.282135004455655	0.312	0.303	1	MYC+Epithelial	ERBB3
ARIH1	8.65922796257218e-05	0.315928638977058	0.363	0.372	1	MYC+Epithelial	ARIH1
HP1BP3	9.69715311341487e-05	0.269046452590741	0.328	0.327	1	MYC+Epithelial	HP1BP3
ARF3	0.000132656112149835	0.252851008969497	0.401	0.426	1	MYC+Epithelial	ARF3
TM9SF3	0.00015664924075018	0.293926084580159	0.375	0.399	1	MYC+Epithelial	TM9SF3
KLF13	0.000179631743734596	0.261584460257063	0.338	0.341	1	MYC+Epithelial	KLF13
VPS51	0.000189661371559854	0.261054036009585	0.342	0.347	1	MYC+Epithelial	VPS51
CARD19	0.000259431321817946	0.263714214162336	0.3	0.296	1	MYC+Epithelial	CARD19
STK25	0.000440897864100429	0.268498192181443	0.332	0.343	1	MYC+Epithelial	STK25
TMEM165	0.000469353127700793	0.282632507197008	0.402	0.425	1	MYC+Epithelial	TMEM165
TMEM160	0.000619132586433477	0.262197490304508	0.339	0.347	1	MYC+Epithelial	TMEM160
LARP7	0.000622357468884573	0.270959938068446	0.344	0.354	1	MYC+Epithelial	LARP7
C16orf72	0.000631848174870375	0.269921398346829	0.324	0.331	1	MYC+Epithelial	C16orf72
RP11-14N7.2	0.000632846940073251	0.269158570001426	0.332	0.34	1	MYC+Epithelial	RP11-14N7.2
VDAC3	0.000649966041496135	0.260214317013295	0.352	0.369	1	MYC+Epithelial	VDAC3
NSRP1	0.000900189790644013	0.301960114819246	0.348	0.369	1	MYC+Epithelial	NSRP1
NCOA4	0.00155620406118745	0.272251677353348	0.324	0.336	1	MYC+Epithelial	NCOA4
TRIM38	0.00173670474059735	0.313836892072236	0.315	0.326	1	MYC+Epithelial	TRIM38
GUSB	0.00180635788066732	0.250878446490073	0.332	0.342	1	MYC+Epithelial	GUSB
RORA	0.00190340520707396	0.316978041129126	0.345	0.364	1	MYC+Epithelial	RORA
POLD2	0.00197036920648744	0.252653567151694	0.395	0.427	1	MYC+Epithelial	POLD2
NQO2	0.00262914316436217	0.257907047898698	0.439	0.49	1	MYC+Epithelial	NQO2
PLD3	0.00272884688801108	0.253068708776437	0.408	0.448	1	MYC+Epithelial	PLD3
NINJ1	0.00288289462368391	0.259868713855007	0.39	0.424	1	MYC+Epithelial	NINJ1
ANKRD11	0.00514302399312986	0.250499481799431	0.332	0.352	1	MYC+Epithelial	ANKRD11
CASP4	0.00705136923683421	0.275105706115259	0.328	0.351	1	MYC+Epithelial	CASP4
MYH9	0.00949841616280275	0.258721429563466	0.36	0.39	1	MYC+Epithelial	MYH9
INSR	0.00962393581343943	0.27545789290416	0.388	0.415	1	MYC+Epithelial	INSR
RBP4	0	3.23674266528415	0.982	0.021	0	ITGA6+Epithelial	RBP4
APOC1	0	2.80698327381183	0.978	0.211	0	ITGA6+Epithelial	APOC1
HBB	0	2.55205445151127	0.975	0.004	0	ITGA6+Epithelial	HBB
TXNIP	0	2.20803461095461	0.996	0.616	0	ITGA6+Epithelial	TXNIP
C5orf46	0	1.92116889378383	0.876	0.1	0	ITGA6+Epithelial	C5orf46
APOE1	0	1.81156173124661	0.975	0.424	0	ITGA6+Epithelial	APOE
ARG2	0	1.80685737312344	0.88	0.097	0	ITGA6+Epithelial	ARG2
LOX	0	1.72447014141809	0.929	0.28	0	ITGA6+Epithelial	LOX
HBA2	0	1.71827059210089	0.901	0.004	0	ITGA6+Epithelial	HBA2
IRS2	0	1.55929567004194	0.913	0.217	0	ITGA6+Epithelial	IRS2
IGFBP1	0	1.52996270637098	0.583	0.05	0	ITGA6+Epithelial	IGFBP1
MYH8	0	1.47903613783897	0.831	0.145	0	ITGA6+Epithelial	MYH8
TGM2	0	1.4368317215591	0.942	0.403	0	ITGA6+Epithelial	TGM2
IGHA1	0	1.36538795369443	0.873	0.101	0	ITGA6+Epithelial	IGHA1
RPS12	0	1.35029596618798	1	0.988	0	ITGA6+Epithelial	RPS12
C11orf96	0	1.33581018264731	0.899	0.216	0	ITGA6+Epithelial	C11orf96
COX7A1	0	1.32484961202105	0.928	0.318	0	ITGA6+Epithelial	COX7A1
RGS51	0	1.32274853729735	0.93	0.309	0	ITGA6+Epithelial	RGS5
SMIM3	0	1.31887172438928	0.924	0.254	0	ITGA6+Epithelial	SMIM3
RP11-1C1.6	0	1.28463850283963	0.825	0.181	0	ITGA6+Epithelial	RP11-1C1.6
HBA1	0	1.26685931461269	0.778	0.001	0	ITGA6+Epithelial	HBA1
AC090498.1	0	1.25543468415001	0.989	0.813	0	ITGA6+Epithelial	AC090498.1
RPL17	0	1.25506467660911	0.99	0.796	0	ITGA6+Epithelial	RPL17
FGB	0	1.25304739645661	0.945	0.222	0	ITGA6+Epithelial	FGB
IGKC	0	1.24722784963227	0.94	0.309	0	ITGA6+Epithelial	IGKC
RPS9	0	1.23794707422721	1	0.994	0	ITGA6+Epithelial	RPS9
ZFAS1	0	1.23680471100533	0.999	0.897	0	ITGA6+Epithelial	ZFAS1
RPL3	0	1.23141247295325	1	0.998	0	ITGA6+Epithelial	RPL3
IGFBP7	0	1.2305180627072	0.999	0.92	0	ITGA6+Epithelial	IGFBP7
MTHFD2	0	1.19120624024603	0.736	0.087	0	ITGA6+Epithelial	MTHFD2
RPS5	0	1.17707129112593	1	0.984	0	ITGA6+Epithelial	RPS5
RPL37	0	1.17304837527288	1	0.998	0	ITGA6+Epithelial	RPL37
RPS27	0	1.14057425764568	1	0.998	0	ITGA6+Epithelial	RPS27
RPL28	0	1.13089987951388	1	0.994	0	ITGA6+Epithelial	RPL28
BIRC7	0	1.1305115874276	0.726	0.052	0	ITGA6+Epithelial	BIRC7
TSLP	0	1.12587706326865	0.648	0.003	0	ITGA6+Epithelial	TSLP
HIGD2A	0	1.12458427692707	0.976	0.715	0	ITGA6+Epithelial	HIGD2A
RP11-809C18.3	0	1.11667692517847	0.699	0.039	0	ITGA6+Epithelial	RP11-809C18.3
RPS231	0	1.09334631864618	1	0.997	0	ITGA6+Epithelial	RPS23
TNFAIP3	0	1.07819424576987	0.787	0.203	0	ITGA6+Epithelial	TNFAIP3
SPARCL1	0	1.07336700636684	0.839	0.186	0	ITGA6+Epithelial	SPARCL1
STC1	0	1.05299172845678	0.842	0.225	0	ITGA6+Epithelial	STC1
EEF2	0	1.05026061849479	0.999	0.949	0	ITGA6+Epithelial	EEF2
A2M	0	1.03598987181651	0.841	0.217	0	ITGA6+Epithelial	A2M
RPL32	0	1.02983556946464	1	0.991	0	ITGA6+Epithelial	RPL32
RPS4X	0	1.02713035098428	1	0.991	0	ITGA6+Epithelial	RPS4X
BEST1	0	1.01780240285713	0.794	0.145	0	ITGA6+Epithelial	BEST1
HINT1	0	1.01416487688038	1	0.98	0	ITGA6+Epithelial	HINT1
GNB2L1	0	1.00811491828584	1	0.991	0	ITGA6+Epithelial	GNB2L1
RPS15A	0	1.00171119057733	1	0.992	0	ITGA6+Epithelial	RPS15A
PGF	0	1.00096166719487	0.887	0.258	0	ITGA6+Epithelial	PGF
NPM1	0	1.00050713409895	1	0.973	0	ITGA6+Epithelial	NPM1
RPL121	0	0.986503602457958	1	0.992	0	ITGA6+Epithelial	RPL12
RPL31	0	0.984942118052331	1	0.987	0	ITGA6+Epithelial	RPL31
IGLC2	0	0.977849933964861	0.739	0.088	0	ITGA6+Epithelial	IGLC2
RPL36AL	0	0.977612334152837	0.998	0.955	0	ITGA6+Epithelial	RPL36AL
RPS20	0	0.968724336162298	1	0.994	0	ITGA6+Epithelial	RPS20
MT3	0	0.964171528833086	0.802	0.106	0	ITGA6+Epithelial	MT3
COL4A1	0	0.961684514068051	0.793	0.199	0	ITGA6+Epithelial	COL4A1
COX7C	0	0.959453862013621	1	0.989	0	ITGA6+Epithelial	COX7C
RPS7	0	0.955709026887252	1	0.996	0	ITGA6+Epithelial	RPS7
RPS161	0	0.950492369234071	1	0.994	0	ITGA6+Epithelial	RPS16
GLTSCR2	0	0.941448451802547	0.997	0.921	0	ITGA6+Epithelial	GLTSCR2
RPS14	0	0.939841767346591	1	0.998	0	ITGA6+Epithelial	RPS14
EEF1D	0	0.912840685785238	0.996	0.93	0	ITGA6+Epithelial	EEF1D
RPS19	0	0.909847888673127	1	0.999	0	ITGA6+Epithelial	RPS19
RPS15	0	0.908495459107445	1	0.997	0	ITGA6+Epithelial	RPS15
RPL7A1	0	0.887418059213448	1	0.982	0	ITGA6+Epithelial	RPL7A
RPS29	0	0.886192223950428	1	0.977	0	ITGA6+Epithelial	RPS29
HBG2	0	0.854185312080337	0.525	0.001	0	ITGA6+Epithelial	HBG2
RPL14	0	0.836376506825354	1	0.977	0	ITGA6+Epithelial	RPL14
APOB	0	0.826590625982532	0.452	0.013	0	ITGA6+Epithelial	APOB
RPL13A	0	0.822009170557224	1	0.998	0	ITGA6+Epithelial	RPL13A
MAP1B	0	0.818349213216653	0.64	0.095	0	ITGA6+Epithelial	MAP1B
RPL10A	0	0.804081056367189	1	0.987	0	ITGA6+Epithelial	RPL10A
TGFBI	0	0.79815360201952	0.914	0.209	0	ITGA6+Epithelial	TGFBI
COL4A2	0	0.785359979607005	0.723	0.181	0	ITGA6+Epithelial	COL4A2
C16orf74	0	0.777232912550731	0.636	0.121	0	ITGA6+Epithelial	C16orf74
RPL18A	0	0.777156488675067	1	0.996	0	ITGA6+Epithelial	RPL18A
LINC01127	0	0.77029955197192	0.417	0.042	0	ITGA6+Epithelial	LINC01127
RPS11	0	0.733787255161864	1	0.988	0	ITGA6+Epithelial	RPS11
ADAMTS4	0	0.73266828592586	0.572	0.031	0	ITGA6+Epithelial	ADAMTS4
AEBP1	0	0.614089548135047	0.542	0.093	0	ITGA6+Epithelial	AEBP1
HABP2	0	0.60278368389425	0.458	0.017	0	ITGA6+Epithelial	HABP2
TMEM130	0	0.590972461620485	0.493	0.072	0	ITGA6+Epithelial	TMEM130
RP11-11N9.4	0	0.588813770418413	0.483	0.047	0	ITGA6+Epithelial	RP11-11N9.4
HIST3H2A	0	0.581573260151135	0.451	0.024	0	ITGA6+Epithelial	HIST3H2A
A1BG	0	0.558030953289965	0.461	0.022	0	ITGA6+Epithelial	A1BG
EPO	0	0.531943206707101	0.367	0.005	0	ITGA6+Epithelial	EPO
RP5-899B16.1	0	0.52654710899094	0.339	0.009	0	ITGA6+Epithelial	RP5-899B16.1
TPST2	0	0.518364007840669	0.468	0.061	0	ITGA6+Epithelial	TPST2
CDH4	0	0.50394665209988	0.442	0.059	0	ITGA6+Epithelial	CDH4
VIM-AS1	0	0.491377851788025	0.45	0.059	0	ITGA6+Epithelial	VIM-AS1
THBS4	0	0.451356775450686	0.368	0.008	0	ITGA6+Epithelial	THBS4
SHISA3	0	0.426728565394413	0.367	0.014	0	ITGA6+Epithelial	SHISA3
FAM129A	0	0.419967995177948	0.325	0.025	0	ITGA6+Epithelial	FAM129A
TFCP2L1	0	0.417017420691422	0.339	0.027	0	ITGA6+Epithelial	TFCP2L1
IGLON5	0	0.404387175031793	0.31	0.002	0	ITGA6+Epithelial	IGLON5
RP11-20G13.3	0	0.387674719661926	0.32	0.023	0	ITGA6+Epithelial	RP11-20G13.3
IGLV2-8	0	0.365333755673968	0.305	0	0	ITGA6+Epithelial	IGLV2-8
RPS17	1.3661911813288e-307	0.705115307379629	1	0.994	3.13923409645732e-303	ITGA6+Epithelial	RPS17
RPL29	1.08008040197336e-306	0.798629857897941	0.999	0.972	2.48180874765438e-302	ITGA6+Epithelial	RPL29
RPL15	1.36951349771856e-306	0.76731273453243	1	0.981	3.14686811505772e-302	ITGA6+Epithelial	RPL15
RPL36	2.97556631194255e-305	0.830903198789174	1	0.996	6.83725627158159e-301	ITGA6+Epithelial	RPL36
RPL13	6.30578965590648e-305	0.737618656537245	1	0.999	1.44894434713419e-300	ITGA6+Epithelial	RPL13
RPL8	4.0865855632452e-304	0.737561175611666	1	0.995	9.39015630722482e-300	ITGA6+Epithelial	RPL8
FGG	3.16518972537064e-303	0.329895091668628	0.885	0.221	7.27297295095666e-299	ITGA6+Epithelial	FGG
RPL18	8.69673730037874e-303	0.77707761300164	1	0.994	1.99833629688103e-298	ITGA6+Epithelial	RPL18
RBPMS	9.56131383143683e-303	0.989602224498726	0.887	0.432	2.19699869218755e-298	ITGA6+Epithelial	RBPMS
JCHAIN	2.02871431536065e-300	0.383877639418035	0.332	0.029	4.6615797538357e-296	ITGA6+Epithelial	JCHAIN
RPS181	3.0539486547008e-298	0.779283206542034	1	0.999	7.0173632187715e-294	ITGA6+Epithelial	RPS18
NEFL	4.72247089155022e-298	0.64001706555363	0.555	0.114	1.08512936146041e-293	ITGA6+Epithelial	NEFL
LRRC75A	1.95023228258653e-293	0.544557992498576	0.459	0.072	4.48124373892732e-289	ITGA6+Epithelial	LRRC75A
RPS3	2.28689234617512e-293	0.768578792130046	0.999	0.989	5.2548212330412e-289	ITGA6+Epithelial	RPS3
C1QB1	5.58434313234251e-293	0.637714956649403	0.687	0.181	1.28317036494966e-288	ITGA6+Epithelial	C1QB
MIF	6.20284360818874e-293	0.768873113292519	0.997	0.965	1.42528940428961e-288	ITGA6+Epithelial	MIF
RNF165	1.34248693636704e-291	0.504111468438993	0.387	0.049	3.0847664823842e-287	ITGA6+Epithelial	RNF165
RPL26	1.8657880493818e-290	0.848719113710062	1	0.991	4.2872077798695e-286	ITGA6+Epithelial	RPL26
UBA52	7.49568256610201e-289	0.66324602177431	0.999	0.985	1.72235794003892e-284	ITGA6+Epithelial	UBA52
IARS	1.95844008331902e-288	0.768749166280075	0.677	0.196	4.50010362345045e-284	ITGA6+Epithelial	IARS
ZNF667-AS1	3.62503974558935e-287	0.371407938090914	0.335	0.034	8.32961632741521e-283	ITGA6+Epithelial	ZNF667-AS1
AP000769.1	5.61392720673311e-287	0.464703416106669	0.428	0.063	1.28996819356313e-282	ITGA6+Epithelial	AP000769.1
SPARC	7.27427619439281e-285	0.936172480488127	0.916	0.47	1.67148318394758e-280	ITGA6+Epithelial	SPARC
CTSD	1.29905332889379e-284	0.991700755944101	0.986	0.833	2.98496473913216e-280	ITGA6+Epithelial	CTSD
RPL37A	2.09835223425198e-280	0.64002284934125	1	0.998	4.82159376386419e-276	ITGA6+Epithelial	RPL37A
EEF1A11	8.07304044313387e-280	0.676186640997279	1	1	1.8550232330233e-275	ITGA6+Epithelial	EEF1A1
UBR4	8.53423961689008e-276	0.901113569470118	0.828	0.341	1.960997579169e-271	ITGA6+Epithelial	UBR4
CXCL8	8.00040776217566e-275	0.855624165459633	0.735	0.233	1.83833369559272e-270	ITGA6+Epithelial	CXCL8
RBM3	1.50981051084982e-274	0.910519056173868	0.974	0.746	3.46924259183072e-270	ITGA6+Epithelial	RBM3
RPL23	1.00332463771116e-273	0.711837182983523	1	0.977	2.30543935253271e-269	ITGA6+Epithelial	RPL23
IGLC3	1.3872795768522e-272	0.384042167439751	0.373	0.048	3.18769101169098e-268	ITGA6+Epithelial	IGLC3
ACTA2	4.30159486843803e-272	0.715571955757673	0.718	0.224	9.88420468869691e-268	ITGA6+Epithelial	ACTA2
RPS22	4.02237337835501e-271	0.740054255085154	1	0.997	9.24260954878413e-267	ITGA6+Epithelial	RPS2
TAGLN	3.0595315022381e-270	0.5059644392424	0.504	0.098	7.0301914858427e-266	ITGA6+Epithelial	TAGLN
CIRBP	3.42850404376955e-269	0.91564053083067	0.994	0.879	7.87801659177367e-265	ITGA6+Epithelial	CIRBP
VWF	1.37377902325795e-263	0.69370197351336	0.708	0.214	3.15666943964211e-259	ITGA6+Epithelial	VWF
RP5-940J5.9	6.96689383257324e-262	0.403520125358391	0.384	0.056	1.60085286484868e-257	ITGA6+Epithelial	RP5-940J5.9
RPSA	1.84782731142811e-257	0.822541822092786	0.996	0.931	4.24593759619951e-253	ITGA6+Epithelial	RPSA
GNAS	2.06682164087752e-255	0.776505851784113	0.966	0.595	4.74914276640837e-251	ITGA6+Epithelial	GNAS
TMSB10	1.20435793030107e-254	0.754109236927193	1	1	2.76737365224581e-250	ITGA6+Epithelial	TMSB10
RPS281	5.33743903567722e-252	0.706222932789228	1	0.997	1.22643674161791e-247	ITGA6+Epithelial	RPS28
FTL	6.10324577846603e-252	0.617659002654006	1	1	1.40240381497592e-247	ITGA6+Epithelial	FTL
FZD4	1.48077901680947e-251	0.584598167406602	0.53	0.121	3.40253402482479e-247	ITGA6+Epithelial	FZD4
EIF3K	7.7795903269287e-251	0.807400689114979	0.972	0.821	1.78759426532168e-246	ITGA6+Epithelial	EIF3K
BTF3	2.40814811089055e-248	0.616145460888812	1	0.976	5.53344272920429e-244	ITGA6+Epithelial	BTF3
LINC00493	3.36064207537159e-247	0.857091762481612	0.967	0.739	7.72208336078883e-243	ITGA6+Epithelial	LINC00493
CCL20	5.59554014422677e-246	0.751586752949013	0.721	0.218	1.28574321434043e-241	ITGA6+Epithelial	CCL20
RPS27A	5.60137539836663e-245	0.637739281794964	1	0.998	1.28708403903668e-240	ITGA6+Epithelial	RPS27A
CANX1	2.47179916448057e-244	0.839517635264755	0.98	0.796	5.67970012014346e-240	ITGA6+Epithelial	CANX
LINC00958	9.11331070000785e-243	0.568437909641251	0.594	0.161	2.0940565326478e-238	ITGA6+Epithelial	LINC00958
C1QA	1.40094072634689e-242	0.547956849670071	0.637	0.178	3.21908160099989e-238	ITGA6+Epithelial	C1QA
CTA-29F11.1	7.05987483880611e-242	0.675246232710243	0.655	0.201	1.62221804046087e-237	ITGA6+Epithelial	CTA-29F11.1
CD36	9.30893691949328e-239	0.368228435015805	0.357	0.05	2.13900752536116e-234	ITGA6+Epithelial	CD36
THY1	3.00261551894729e-236	0.364441084037675	0.353	0.049	6.89940993943708e-232	ITGA6+Epithelial	THY1
RP11-1C1.4	3.22042277770969e-236	0.456138576353312	0.407	0.074	7.39988745862133e-232	ITGA6+Epithelial	RP11-1C1.4
GPNMB	7.84939370923744e-235	0.457040352190685	0.435	0.084	1.80363368650858e-230	ITGA6+Epithelial	GPNMB
RPL24	1.26713465387528e-234	0.597088361478186	1	0.986	2.91162200767461e-230	ITGA6+Epithelial	RPL24
SERPINA1	1.90339774072334e-233	1.03585680365565	0.999	0.881	4.37362732863409e-229	ITGA6+Epithelial	SERPINA1
VCAN	2.60649761668845e-233	0.97299635548896	0.89	0.459	5.98921022362673e-229	ITGA6+Epithelial	VCAN
MT1X	1.12073576568642e-231	1.52599689763011	0.99	0.792	2.57522664239426e-227	ITGA6+Epithelial	MT1X
LINC00462	4.95592599199492e-230	0.369443163794976	0.345	0.05	1.13877267444059e-225	ITGA6+Epithelial	LINC00462
ADSSL11	7.83300314842973e-229	0.849782429363511	0.838	0.374	1.79986746344618e-224	ITGA6+Epithelial	ADSSL1
C3	9.2690910330231e-229	0.748075635331928	0.831	0.301	2.12985173756805e-224	ITGA6+Epithelial	C3
SLC43A3	1.65008702178566e-228	0.403371380278597	0.339	0.05	3.7915699586591e-224	ITGA6+Epithelial	SLC43A3
CD44	2.33237194359346e-227	0.434896831086412	0.468	0.096	5.35932425198904e-223	ITGA6+Epithelial	CD44
UXT	1.71274870705343e-226	0.79328077338721	0.938	0.689	3.93555397906737e-222	ITGA6+Epithelial	UXT
GDF15	5.51609797566568e-225	1.32406300807883	0.918	0.551	1.26748899284846e-220	ITGA6+Epithelial	GDF15
RHOB1	2.69804026561723e-224	0.845717218944527	1	0.898	6.19955692233527e-220	ITGA6+Epithelial	RHOB
RBP7	3.85337525204948e-221	0.4209824765375	0.426	0.082	8.8542856541593e-217	ITGA6+Epithelial	RBP7
ATF4	2.35871076892279e-220	0.762069779097128	0.983	0.848	5.4198456048308e-216	ITGA6+Epithelial	ATF4
RPL38	3.09497272453328e-218	0.636445047559365	1	0.985	7.11162832643258e-214	ITGA6+Epithelial	RPL38
UQCRQ	1.09422646015183e-217	0.791539423982536	0.995	0.894	2.51431356013688e-213	ITGA6+Epithelial	UQCRQ
COX6B1	1.21639273471524e-217	0.688692651056544	0.994	0.897	2.79502722582868e-213	ITGA6+Epithelial	COX6B1
SLC6A31	1.29691502293429e-217	0.817853587646728	0.855	0.388	2.98005133969841e-213	ITGA6+Epithelial	SLC6A3
AC013461.1	2.33864440361779e-216	0.448047545737939	0.462	0.105	5.37373711063296e-212	ITGA6+Epithelial	AC013461.1
SLC7A5	9.25758221576746e-213	0.39286567528382	0.366	0.064	2.12720724153905e-208	ITGA6+Epithelial	SLC7A5
HK2	1.05483569716004e-212	0.633945960704411	0.648	0.214	2.42380146493435e-208	ITGA6+Epithelial	HK2
NAP1L1	2.13562265359058e-212	0.74496909240075	0.99	0.866	4.90723373342043e-208	ITGA6+Epithelial	NAP1L1
COX4I1	2.54436768351003e-208	0.683197523910956	0.995	0.914	5.84644806316934e-204	ITGA6+Epithelial	COX4I1
HSPG2	1.41608928140465e-207	0.484349117185407	0.525	0.135	3.25388995081159e-203	ITGA6+Epithelial	HSPG2
BEX2	3.07166568209915e-206	0.835619284027051	0.848	0.456	7.05807340432743e-202	ITGA6+Epithelial	BEX2
FOXO1	2.35856249246035e-203	0.397382178971672	0.39	0.077	5.4195048951754e-199	ITGA6+Epithelial	FOXO1
SLC25A6	1.48893527212798e-202	0.651857007728018	0.994	0.937	3.42127546829567e-198	ITGA6+Epithelial	SLC25A6
PLVAP	8.03220521217067e-202	0.556621549098645	0.637	0.203	1.84564011365258e-197	ITGA6+Epithelial	PLVAP
EIF4EBP1	4.40412371396942e-196	0.670965069819164	0.647	0.239	1.01197954699589e-191	ITGA6+Epithelial	EIF4EBP1
NDN	1.58322044812914e-192	0.367277544761667	0.358	0.068	3.63792394571114e-188	ITGA6+Epithelial	NDN
SLCO2A1	2.02974805964038e-191	0.312018547920308	0.301	0.045	4.66395509144166e-187	ITGA6+Epithelial	SLCO2A1
FCER1G	4.49280160089865e-190	0.381561014358421	0.476	0.117	1.03235595185449e-185	ITGA6+Epithelial	FCER1G
RPL19	4.96195627763718e-189	0.486133572720195	1	0.997	1.14015831347547e-184	ITGA6+Epithelial	RPL19
FGA	1.28737132642924e-188	0.437059999239381	0.505	0.127	2.95812183386911e-184	ITGA6+Epithelial	FGA
SLC7A71	2.22438401335578e-188	0.551137952580872	0.567	0.176	5.11118958588892e-184	ITGA6+Epithelial	SLC7A7
CEBPB	1.81096310802381e-187	0.632452861886969	0.993	0.742	4.1612310296171e-183	ITGA6+Epithelial	CEBPB
MGST1	2.61346507046515e-187	0.746887851960485	0.989	0.837	6.00522003891481e-183	ITGA6+Epithelial	MGST1
PMAIP1	9.28718134944024e-186	0.461515287452933	0.533	0.152	2.13400853047438e-181	ITGA6+Epithelial	PMAIP1
CXCL3	2.04651671305282e-185	0.412258067956123	0.663	0.225	4.70248610325278e-181	ITGA6+Epithelial	CXCL3
LINC00475	2.35377346875792e-185	0.313864157718382	0.309	0.05	5.40850067651195e-181	ITGA6+Epithelial	LINC00475
MIF-AS1	2.66276199516609e-185	0.335777456223691	0.377	0.077	6.11849451249265e-181	ITGA6+Epithelial	MIF-AS1
EPB41L4A-AS1	1.55950297622691e-184	0.733537909323369	0.967	0.737	3.5834259387742e-180	ITGA6+Epithelial	EPB41L4A-AS1
ZFHX3	7.01601972747927e-182	0.382679727054826	0.419	0.098	1.61214101298019e-177	ITGA6+Epithelial	ZFHX3
IGBP1	1.12106500792814e-180	0.759083049537468	0.884	0.544	2.57598317521728e-176	ITGA6+Epithelial	IGBP1
RPL351	1.43891558720392e-179	0.552888709010169	1	0.991	3.30634023627716e-175	ITGA6+Epithelial	RPL35
EIF2S3	2.04748117144764e-177	0.672353660756131	0.813	0.413	4.70470223575238e-173	ITGA6+Epithelial	EIF2S3
FAU	1.08070904651291e-176	0.466840494387858	1	0.994	2.48325324707736e-172	ITGA6+Epithelial	FAU
SULF2	4.64504030222185e-176	0.381063049029466	0.36	0.076	1.06733736064454e-171	ITGA6+Epithelial	SULF2
NDUFS4	7.00248639304027e-176	0.691526166051919	0.95	0.756	1.60903132339279e-171	ITGA6+Epithelial	NDUFS4
MIR4458HG	7.79746998588886e-175	0.7081682700051	0.846	0.464	1.79170265335754e-170	ITGA6+Epithelial	MIR4458HG
SNHG8	1.14378161731146e-174	0.70540587851054	0.977	0.856	2.62818140025828e-170	ITGA6+Epithelial	SNHG8
TPT11	1.50917421074186e-174	0.558532309801342	1	1	3.46778050144265e-170	ITGA6+Epithelial	TPT1
TOMM20	3.6820579945928e-173	0.649650572910723	0.962	0.788	8.46063285997535e-169	ITGA6+Epithelial	TOMM20
BLVRB	1.02368983606508e-172	0.753021775419509	0.908	0.618	2.35223450531034e-168	ITGA6+Epithelial	BLVRB
APOLD1	1.42330287898123e-171	0.32319898477974	0.36	0.073	3.27046535532306e-167	ITGA6+Epithelial	APOLD1
HIST1H4C	6.55312944835078e-171	0.802654882409523	0.851	0.508	1.50577808464204e-166	ITGA6+Epithelial	HIST1H4C
C1S	2.0586621555538e-169	0.494075811372704	0.705	0.249	4.73039390103152e-165	ITGA6+Epithelial	C1S
H1F0	1.82630172304242e-168	0.524779688169766	0.568	0.189	4.19647609920688e-164	ITGA6+Epithelial	H1F0
RPL7	5.6600781573726e-168	0.663008734111188	1	0.995	1.30057275900108e-163	ITGA6+Epithelial	RPL7
FRZB	1.75255619773431e-165	0.323822585054577	0.516	0.147	4.02702363115391e-161	ITGA6+Epithelial	FRZB
CHCHD10	4.26622697877925e-165	0.797657913872046	0.974	0.861	9.80293635183897e-161	ITGA6+Epithelial	CHCHD10
FBXO25	1.54613725319193e-164	0.407233308539842	0.467	0.135	3.55271418038441e-160	ITGA6+Epithelial	FBXO25
SRGN	2.44409519366622e-164	0.567587625282983	0.792	0.364	5.61604193600625e-160	ITGA6+Epithelial	SRGN
ST131	8.90478491288895e-164	0.613020720445574	0.982	0.859	2.04614147728362e-159	ITGA6+Epithelial	ST13
PFDN5	6.97491872045421e-163	0.467232988265603	0.999	0.975	1.60269682358597e-158	ITGA6+Epithelial	PFDN5
CTSB1	1.43933600138451e-162	0.673170343542738	0.903	0.563	3.30730626398133e-158	ITGA6+Epithelial	CTSB
ATP5J	1.9258120942228e-162	0.594938083898406	0.983	0.856	4.42513103010516e-158	ITGA6+Epithelial	ATP5J
BEX41	4.13686917024331e-162	0.527694652717207	0.687	0.265	9.50569797938508e-158	ITGA6+Epithelial	BEX4
RNASE1	6.76997331581986e-159	0.320898764479071	0.361	0.081	1.55560446850909e-154	ITGA6+Epithelial	RNASE1
PDLIM1	6.26611531809699e-158	0.67442783086191	0.929	0.6	1.43982797779233e-153	ITGA6+Epithelial	PDLIM1
ZNF581	1.77193404345655e-157	0.49168438614825	0.581	0.212	4.07155004505446e-153	ITGA6+Epithelial	ZNF581
AKR1B1	3.14921509918183e-157	0.431701738199481	0.798	0.386	7.2362664549e-153	ITGA6+Epithelial	AKR1B1
TMEM18	3.8520690798153e-157	0.591736710960486	0.753	0.375	8.85128433159959e-153	ITGA6+Epithelial	TMEM18
COX5B	6.28005638837209e-156	0.509549496371618	0.997	0.943	1.44303135692014e-151	ITGA6+Epithelial	COX5B
TBCA	5.06694066591519e-154	0.514810211626136	0.995	0.931	1.16428162621399e-149	ITGA6+Epithelial	TBCA
TMEM45A	1.21540813432805e-153	0.348401314965265	0.531	0.157	2.79276481105899e-149	ITGA6+Epithelial	TMEM45A
PPP1R1A	3.8810227936215e-153	0.316937865442775	0.459	0.12	8.91781417518348e-149	ITGA6+Epithelial	PPP1R1A
PIAS2	7.54063225975545e-153	0.467059553278645	0.501	0.165	1.73268648064661e-148	ITGA6+Epithelial	PIAS2
FKBP5	3.55998339882775e-152	0.67551252380935	0.955	0.678	8.1801298538264e-148	ITGA6+Epithelial	FKBP5
GFRA1	4.72464446589326e-152	0.289073739925153	0.302	0.06	1.08562880537295e-147	ITGA6+Epithelial	GFRA1
MAP7D2	5.03384653692163e-152	0.41880905776102	0.437	0.125	1.15667725725385e-147	ITGA6+Epithelial	MAP7D2
C10orf10	4.18426203225478e-151	0.821907509861169	0.938	0.666	9.61459729771504e-147	ITGA6+Epithelial	C10orf10
FAM65B	4.47449701232569e-151	0.355199709540232	0.35	0.082	1.0281499234922e-146	ITGA6+Epithelial	FAM65B
RPL35A	5.76598357681406e-151	0.253915363480997	0.999	0.994	1.32490770628033e-146	ITGA6+Epithelial	RPL35A
C1QC	5.83304780601331e-150	0.282846495752315	0.347	0.078	1.34031772486574e-145	ITGA6+Epithelial	C1QC
JUND1	7.40982554294865e-150	0.738604126754075	0.951	0.736	1.70262971325874e-145	ITGA6+Epithelial	JUND
RPL101	8.57649487512395e-150	0.547904746742741	1	1	1.97070699240598e-145	ITGA6+Epithelial	RPL10
CUBN2	1.22920610078968e-148	0.546062273220946	0.784	0.368	2.82446977839453e-144	ITGA6+Epithelial	CUBN
FAM207A	1.71166247722496e-148	0.557353576808213	0.718	0.338	3.93305804016752e-144	ITGA6+Epithelial	FAM207A
RAMP2	2.45751960167057e-148	0.302783366222657	0.344	0.078	5.64688854071865e-144	ITGA6+Epithelial	RAMP2
MAPRE2	5.72703695623583e-148	0.398548756705935	0.468	0.146	1.31595855180387e-143	ITGA6+Epithelial	MAPRE2
RARRES3	6.23081119655014e-148	0.483578584481901	0.905	0.542	1.43171579674329e-143	ITGA6+Epithelial	RARRES3
PECAM1	9.31430032271185e-148	0.360442247970457	0.418	0.113	2.14023992815273e-143	ITGA6+Epithelial	PECAM1
CCL28	2.20434305440638e-147	0.559979183405267	0.699	0.313	5.06513947041497e-143	ITGA6+Epithelial	CCL28
SELM	1.01382911027472e-146	0.627611804819073	0.98	0.736	2.32957652958925e-142	ITGA6+Epithelial	SELM
RPL341	1.20523827863469e-145	0.535511801697581	1	0.997	2.76939651664678e-141	ITGA6+Epithelial	RPL34
WFDC2	4.03155862895538e-145	0.699879237707946	0.91	0.55	9.26371541761367e-141	ITGA6+Epithelial	WFDC2
SH3D19	6.51349995378154e-145	0.288564674689494	0.323	0.071	1.49667201937992e-140	ITGA6+Epithelial	SH3D19
RBKS	9.33129176901255e-145	0.493259065028593	0.56	0.215	2.1441442226837e-140	ITGA6+Epithelial	RBKS
RP5-1021I20.2	3.99382473980274e-144	0.425556026453974	0.449	0.137	9.17701048711874e-140	ITGA6+Epithelial	RP5-1021I20.2
MDK	6.46664122356744e-143	0.426384587927541	0.559	0.193	1.48590482035133e-138	ITGA6+Epithelial	MDK
SNHG7	1.28643273228967e-142	0.613308329176165	0.895	0.588	2.95596513225521e-138	ITGA6+Epithelial	SNHG7
RPL36A	3.01129484952441e-142	0.570581444050224	0.995	0.894	6.91935330523719e-138	ITGA6+Epithelial	RPL36A
VIM	6.89249275850831e-142	0.50376383949734	1	0.999	1.58375698605004e-137	ITGA6+Epithelial	VIM
ACYP2	5.39935297186591e-141	0.345781949495039	0.419	0.123	1.24066332587535e-136	ITGA6+Epithelial	ACYP2
RPS61	2.32639736590729e-140	0.487197126337471	1	0.997	5.34559586738176e-136	ITGA6+Epithelial	RPS6
ABLIM3	3.52468636906938e-140	0.562934207888013	0.606	0.26	8.09902433884763e-136	ITGA6+Epithelial	ABLIM3
FLT1	8.67538296777441e-140	0.329281176898191	0.399	0.107	1.9934294983352e-135	ITGA6+Epithelial	FLT1
EPAS11	3.73909392090214e-139	0.545541650268221	0.752	0.371	8.59169001144895e-135	ITGA6+Epithelial	EPAS1
FAH	1.16199851365849e-138	0.530451332107305	0.66	0.297	2.67004018468448e-134	ITGA6+Epithelial	FAH
GADD45G	2.63139618944475e-138	0.641452391943271	0.471	0.156	6.04642216410615e-134	ITGA6+Epithelial	GADD45G
VEGFA1	3.12679508579113e-138	0.631397029166308	0.991	0.817	7.18474974813086e-134	ITGA6+Epithelial	VEGFA
RPL41	7.34408834281984e-138	0.469636311135445	0.998	0.963	1.68752461941314e-133	ITGA6+Epithelial	RPL4
TRIM54	8.54922959778219e-137	0.369556986807947	0.446	0.131	1.96444197697839e-132	ITGA6+Epithelial	TRIM54
GPX1	2.10981471341554e-136	0.551980191613172	0.951	0.71	4.84793224848624e-132	ITGA6+Epithelial	GPX1
PRSS23	2.16342773399452e-136	0.436630395735364	0.583	0.226	4.9711242471726e-132	ITGA6+Epithelial	PRSS23
FAM150B1	3.36936847657699e-136	0.540545386593104	0.827	0.429	7.74213488547861e-132	ITGA6+Epithelial	FAM150B
ANP32B	7.7784287791086e-136	0.617143646049518	0.859	0.568	1.78732736486357e-131	ITGA6+Epithelial	ANP32B
FNIP21	1.44875739145578e-135	0.519495124899729	0.733	0.347	3.3289547340871e-131	ITGA6+Epithelial	FNIP2
LINC01426	3.02767449579813e-135	0.34583946417778	0.415	0.122	6.95699045644493e-131	ITGA6+Epithelial	LINC01426
BCL6	3.53121069768081e-135	0.455240937706799	0.579	0.229	8.11401594113097e-131	ITGA6+Epithelial	BCL6
SYNPO1	1.91713552821712e-134	0.555851964480213	0.851	0.5	4.4051940167373e-130	ITGA6+Epithelial	SYNPO
RPL91	4.88076295122716e-134	0.497984115876194	0.999	0.994	1.12150171093298e-129	ITGA6+Epithelial	RPL9
NPTX21	6.61382674920106e-134	0.464062797494061	0.908	0.448	1.51972511043142e-129	ITGA6+Epithelial	NPTX2
ZFAND5	1.16207274953042e-133	0.558367261993725	0.972	0.789	2.670210763871e-129	ITGA6+Epithelial	ZFAND5
RPL30	7.76601508994819e-131	0.400169927006671	1	0.991	1.7844749473683e-126	ITGA6+Epithelial	RPL30
TRAPPC2L	1.83844478464107e-130	0.592657362040489	0.881	0.58	4.22437842614825e-126	ITGA6+Epithelial	TRAPPC2L
FABP5	1.22462072158264e-129	0.299652165895435	0.459	0.147	2.81393349405258e-125	ITGA6+Epithelial	FABP5
FOXO3	3.29248930755707e-129	0.577597045903617	0.788	0.425	7.56548193090464e-125	ITGA6+Epithelial	FOXO3
C8orf59	5.35483345663424e-129	0.698675884814538	0.757	0.476	1.23043363166542e-124	ITGA6+Epithelial	C8orf59
SEPT9	8.18685994483493e-129	0.510078235906253	0.691	0.339	1.88117667812417e-124	ITGA6+Epithelial	SEPT9
FAM129B	2.27469775422021e-128	0.418098651496542	0.447	0.146	5.2268004996472e-124	ITGA6+Epithelial	FAM129B
SERPINE1	4.32879681115509e-128	0.397730928266449	0.442	0.141	9.94670931267218e-124	ITGA6+Epithelial	SERPINE1
CCNI	4.98409383274082e-128	0.544168765305447	0.977	0.849	1.14524508088719e-123	ITGA6+Epithelial	CCNI
FAM210B	7.98954392591916e-128	0.378198699039722	0.493	0.177	1.8358374032977e-123	ITGA6+Epithelial	FAM210B
TCEA1	1.11964603783243e-127	0.702827160667375	0.736	0.421	2.57272266573136e-123	ITGA6+Epithelial	TCEA1
DNAJC15	1.25505226871154e-127	0.571300545425953	0.88	0.594	2.88385910304537e-123	ITGA6+Epithelial	DNAJC15
TNS1	6.67270377762889e-127	0.535336021270093	0.777	0.413	1.53325387402357e-122	ITGA6+Epithelial	TNS1
EIF3E	7.51929128136084e-127	0.54794504823234	0.973	0.818	1.72778275063109e-122	ITGA6+Epithelial	EIF3E
MFGE8	1.04730094285878e-126	0.284274229035249	0.365	0.1	2.4064881065009e-122	ITGA6+Epithelial	MFGE8
PAM	1.10448273016542e-125	0.579452276134372	0.787	0.45	2.5378804173741e-121	ITGA6+Epithelial	PAM
SNRPE	1.18013101929782e-124	0.555403769864525	0.943	0.769	2.71170505614252e-120	ITGA6+Epithelial	SNRPE
SNRPD1	1.47823113105036e-124	0.554765004225262	0.821	0.529	3.39667949292751e-120	ITGA6+Epithelial	SNRPD1
CPD	2.41392967118116e-124	0.379564940919244	0.497	0.177	5.54672759844008e-120	ITGA6+Epithelial	CPD
NSA2	2.7819164465646e-124	0.599760905494258	0.935	0.73	6.39228761091613e-120	ITGA6+Epithelial	NSA2
EEF1B21	8.14909614060696e-124	0.540122089945274	0.994	0.941	1.87249931118867e-119	ITGA6+Epithelial	EEF1B2
ITGA5	1.17031549398242e-123	0.338522770620821	0.332	0.087	2.68915094207282e-119	ITGA6+Epithelial	ITGA5
STC2	3.73444856124095e-123	0.42273368450866	0.565	0.226	8.58101590401946e-119	ITGA6+Epithelial	STC2
FOXC2	7.87134871769819e-123	0.305890436573861	0.391	0.114	1.80867850835269e-118	ITGA6+Epithelial	FOXC2
LONP1	9.88575442444526e-122	0.425140397043185	0.518	0.201	2.27154865164903e-117	ITGA6+Epithelial	LONP1
NDUFAF2	1.61712251955019e-121	0.518258296491756	0.762	0.425	3.71582412542242e-117	ITGA6+Epithelial	NDUFAF2
PROM1	2.90368462887494e-121	0.27227437946832	0.332	0.085	6.67208654022883e-117	ITGA6+Epithelial	PROM1
ARHGDIB	1.2269573922975e-120	0.350965690337112	0.421	0.135	2.81930269602121e-116	ITGA6+Epithelial	ARHGDIB
CNDP2	1.88435991854991e-120	0.576151705576997	0.975	0.806	4.32988222084399e-116	ITGA6+Epithelial	CNDP2
TARS	2.03624373197231e-120	0.447530176490255	0.593	0.257	4.67888084732597e-116	ITGA6+Epithelial	TARS
QKI	4.11624763383188e-120	0.376576622511017	0.462	0.165	9.45831381301889e-116	ITGA6+Epithelial	QKI
BACE2	7.63041849518046e-120	0.27015344724852	0.374	0.108	1.75331756182257e-115	ITGA6+Epithelial	BACE2
PLEKHA2	1.60637561893117e-119	0.376273840675715	0.475	0.17	3.69112989718004e-115	ITGA6+Epithelial	PLEKHA2
CCDC58	2.05019612362389e-119	0.262594489659001	0.302	0.074	4.71094065286297e-115	ITGA6+Epithelial	CCDC58
C1R	3.86502450269863e-119	0.346350384971223	0.677	0.28	8.8810533023009e-115	ITGA6+Epithelial	C1R
PERP	9.24037642725805e-119	0.403136225454526	0.717	0.305	2.12325369545535e-114	ITGA6+Epithelial	PERP
MAOA	9.37489007867128e-119	0.556640842821504	0.723	0.374	2.15416224227709e-114	ITGA6+Epithelial	MAOA
ARL4C	2.07504754556184e-118	0.367881736392718	0.534	0.201	4.76804425019199e-114	ITGA6+Epithelial	ARL4C
RPL211	9.40599073135154e-116	0.542182082425857	1	0.994	2.16130855024996e-111	ITGA6+Epithelial	RPL21
ELK1	7.89185453026082e-115	0.28315367909097	0.33	0.091	1.81339033396333e-110	ITGA6+Epithelial	ELK1
SMOX	1.20792709940419e-114	0.257277088669004	0.305	0.078	2.77557488901095e-110	ITGA6+Epithelial	SMOX
ATP5I	1.29371362579458e-114	0.48433947903741	0.975	0.822	2.97269516935078e-110	ITGA6+Epithelial	ATP5I
MAFB	3.15351082352037e-114	0.251075795470212	0.355	0.1	7.24613717028511e-110	ITGA6+Epithelial	MAFB
ARRDC2	1.33737526545533e-113	0.450533938623525	0.521	0.208	3.07302088496327e-109	ITGA6+Epithelial	ARRDC2
PCBP2	7.41763633193855e-113	0.486719946152573	0.963	0.784	1.70442447635284e-108	ITGA6+Epithelial	PCBP2
CMIP	3.41864303075909e-112	0.399596612759286	0.537	0.224	7.85535795607824e-108	ITGA6+Epithelial	CMIP
SPON2	5.17005285631946e-112	0.35409574959784	0.486	0.171	1.18797474532509e-107	ITGA6+Epithelial	SPON2
AARS	2.21089879985133e-111	0.384482360982013	0.429	0.152	5.08020326229838e-107	ITGA6+Epithelial	AARS
COLCA1	8.848190541196e-111	0.300498784684803	0.369	0.113	2.03313722255602e-106	ITGA6+Epithelial	COLCA1
EIF3L1	1.10133177262143e-110	0.504951290295539	0.93	0.689	2.53064014712952e-106	ITGA6+Epithelial	EIF3L
FEM1C	1.31426394196761e-110	0.396950339022975	0.57	0.244	3.01991568585316e-106	ITGA6+Epithelial	FEM1C
ATP2B4	4.59963653380053e-110	0.291576852663986	0.357	0.108	1.05690448273669e-105	ITGA6+Epithelial	ATP2B4
NPC21	1.11782476416315e-109	0.49787594364237	0.949	0.789	2.5685377430941e-105	ITGA6+Epithelial	NPC2
RNLS	3.17156621639979e-109	0.328264390279782	0.457	0.166	7.28762485204343e-105	ITGA6+Epithelial	RNLS
ARHGAP18	2.19739180918142e-108	0.302717167558238	0.392	0.128	5.04916689913706e-104	ITGA6+Epithelial	ARHGAP18
RCN1	1.28836826594375e-107	0.44238267066345	0.725	0.361	2.96041260148556e-103	ITGA6+Epithelial	RCN1
MGP	1.8265154808927e-107	0.319358401647442	0.525	0.201	4.19696727199524e-103	ITGA6+Epithelial	MGP
RP11-736K20.5	4.404431039762e-107	0.27470483566737	0.315	0.087	1.01205016431651e-102	ITGA6+Epithelial	RP11-736K20.5
GPC11	5.41495842827341e-107	0.350550490406561	0.49	0.185	1.24424914764866e-102	ITGA6+Epithelial	GPC1
ZFP36L1	1.98948282104143e-106	0.64727508690825	0.962	0.763	4.571433626189e-102	ITGA6+Epithelial	ZFP36L1
HEBP2	3.60533326580604e-106	0.483978293734972	0.781	0.443	8.28433477816911e-102	ITGA6+Epithelial	HEBP2
LGALS3	1.08054225327349e-105	0.502299725690091	0.956	0.757	2.48286998957181e-101	ITGA6+Epithelial	LGALS3
RPS27L	1.49158289096765e-105	0.450293376968539	0.992	0.885	3.42735916686547e-101	ITGA6+Epithelial	RPS27L
CHCHD5	9.51259673090194e-105	0.469492740253773	0.744	0.415	2.18580447682665e-100	ITGA6+Epithelial	CHCHD5
POLR2I	3.67523496706085e-104	0.511863050120858	0.901	0.685	8.44495490731242e-100	ITGA6+Epithelial	POLR2I
NONO	2.75290590757232e-103	0.478440595579264	0.796	0.473	6.32562719441968e-99	ITGA6+Epithelial	NONO
RPS211	1.42406977019217e-102	0.428640531009229	1	0.971	3.27222751794757e-98	ITGA6+Epithelial	RPS21
ZBTB16	3.79675671631946e-102	0.399819427027045	0.746	0.359	8.72418758275886e-98	ITGA6+Epithelial	ZBTB16
XPOT	3.87859697086402e-102	0.288437557014088	0.352	0.111	8.91224011965134e-98	ITGA6+Epithelial	XPOT
SNHG19	1.09435495940963e-101	0.388212542626552	0.51	0.212	2.51460882573145e-97	ITGA6+Epithelial	SNHG19
REPS2	2.82740209915309e-101	0.293919553279546	0.368	0.122	6.49680454343396e-97	ITGA6+Epithelial	REPS2
GRB10	3.05175145435597e-101	0.298296773068111	0.422	0.149	7.01231449181914e-97	ITGA6+Epithelial	GRB10
PLPP1	4.2364541400357e-101	0.437525543997289	0.694	0.361	9.73452432297402e-97	ITGA6+Epithelial	PLPP1
C2	1.59528678602379e-100	0.292285377320793	0.394	0.134	3.66564997692547e-96	ITGA6+Epithelial	C2
PHGDH	3.02848412960379e-100	0.292871447645591	0.337	0.102	6.95885083300358e-96	ITGA6+Epithelial	PHGDH
PSMB1	3.18857075246093e-100	0.512966819450615	0.896	0.682	7.32669787500472e-96	ITGA6+Epithelial	PSMB1
SNHG12	5.74169121514903e-100	0.343532629647706	0.517	0.21	1.31932580741694e-95	ITGA6+Epithelial	SNHG12
FABP6	1.00899096748378e-99	0.400965378189742	0.739	0.363	2.31845944508422e-95	ITGA6+Epithelial	FABP6
EIF3G	1.86884888279377e-98	0.479159524579831	0.893	0.662	4.29424096288352e-94	ITGA6+Epithelial	EIF3G
SPAG4	1.94850734241158e-98	0.451875006492402	0.759	0.421	4.47728017139333e-94	ITGA6+Epithelial	SPAG4
OST4	3.21250879904546e-98	0.413780300078272	0.985	0.884	7.38170271844665e-94	ITGA6+Epithelial	OST4
MAL	7.64992334917284e-98	0.345525368267338	0.464	0.177	1.75779938717294e-93	ITGA6+Epithelial	MAL
PTPRG	9.43299622866344e-98	0.262359801136284	0.308	0.089	2.16751387342229e-93	ITGA6+Epithelial	PTPRG
INTS3	1.28446843658105e-97	0.324523738153586	0.472	0.186	2.95145157357593e-93	ITGA6+Epithelial	INTS3
RNF187	1.61419830299729e-97	0.604300035734653	0.835	0.582	3.70910486062718e-93	ITGA6+Epithelial	RNF187
NACA	4.90718898822557e-97	0.360930086216436	1	0.988	1.12757388571447e-92	ITGA6+Epithelial	NACA
MID1	9.17125316378891e-97	0.27335715790004	0.352	0.113	2.10737055197542e-92	ITGA6+Epithelial	MID1
SOD2	1.10406318796264e-96	0.25628518281089	0.989	0.816	2.53691639330055e-92	ITGA6+Epithelial	SOD2
CD68	1.38908623586312e-96	0.347840931746774	0.664	0.309	3.19184235276629e-92	ITGA6+Epithelial	CD68
STK24	3.19310363639285e-96	0.398805523668595	0.547	0.251	7.33711353570348e-92	ITGA6+Epithelial	STK24
ESD	5.1025323659188e-96	0.484110934600321	0.918	0.703	1.17245988704082e-91	ITGA6+Epithelial	ESD
MRPS21	1.30165383536429e-95	0.472265285639721	0.945	0.743	2.99094018290006e-91	ITGA6+Epithelial	MRPS21
DERL11	1.24241800522901e-94	0.481981155049485	0.744	0.439	2.85482809241521e-90	ITGA6+Epithelial	DERL1
PRIMA1	1.64065015437528e-94	0.26145845934987	0.353	0.116	3.76988592472352e-90	ITGA6+Epithelial	PRIMA1
CHST15	7.7523803217615e-93	0.317956250938984	0.475	0.195	1.78134195033436e-88	ITGA6+Epithelial	CHST15
TNFAIP8	1.69014857488741e-92	0.358554287262521	0.563	0.257	3.88362339537628e-88	ITGA6+Epithelial	TNFAIP8
PSAP1	2.7103447356144e-92	0.436135988885039	0.973	0.846	6.22783013349476e-88	ITGA6+Epithelial	PSAP
SAP30	4.02223375174745e-92	0.41601097309618	0.66	0.347	9.24228871476528e-88	ITGA6+Epithelial	SAP30
KCTD12	4.80787562226332e-92	0.280524965008039	0.354	0.121	1.10475366048366e-87	ITGA6+Epithelial	KCTD12
CITED2	1.17398194718362e-91	0.347101703489448	0.839	0.499	2.69757571823853e-87	ITGA6+Epithelial	CITED2
KCNMA1	2.0062380069094e-91	0.423270057076983	0.618	0.3	4.60993369227643e-87	ITGA6+Epithelial	KCNMA1
RSL24D1	3.53691629363497e-91	0.468832310161279	0.938	0.746	8.12712625951444e-87	ITGA6+Epithelial	RSL24D1
MAN1A1	2.69808734065636e-90	0.268536478525098	0.305	0.094	6.19966509136018e-86	ITGA6+Epithelial	MAN1A1
RPL27A	1.00915845643828e-89	0.322184332414055	0.999	0.993	2.31884430120388e-85	ITGA6+Epithelial	RPL27A
TCEAL8	1.35780045863589e-89	0.432084346003975	0.768	0.459	3.11995389385355e-85	ITGA6+Epithelial	TCEAL8
CCT8	2.15335084508054e-89	0.466969905450504	0.839	0.571	4.94796957182606e-85	ITGA6+Epithelial	CCT8
CST3	7.44383972946032e-89	0.310439980182871	0.991	0.829	1.71044549303539e-84	ITGA6+Epithelial	CST3
RXRA	6.28922395391516e-88	0.307804554442933	0.417	0.16	1.44513788013063e-83	ITGA6+Epithelial	RXRA
MRPL57	3.29002023968791e-87	0.453382177076833	0.908	0.692	7.55980850675489e-83	ITGA6+Epithelial	MRPL57
CLEC2B	3.54153865915641e-87	0.253621505883828	0.448	0.174	8.1377475310096e-83	ITGA6+Epithelial	CLEC2B
TCEAL4	4.36721266946819e-87	0.449789746508431	0.846	0.569	1.0034981271904e-82	ITGA6+Epithelial	TCEAL4
SQSTM1	6.24750596431819e-87	0.427897708978792	0.969	0.825	1.43555192048103e-82	ITGA6+Epithelial	SQSTM1
FAM120AOS	9.64643354266962e-87	0.371177406373373	0.571	0.281	2.21655749943463e-82	ITGA6+Epithelial	FAM120AOS
RNASEH2C	1.07638082129434e-86	0.427071469687924	0.767	0.46	2.47330785117013e-82	ITGA6+Epithelial	RNASEH2C
PTPRM	1.37199649695084e-86	0.351137785092586	0.495	0.219	3.15257355069363e-82	ITGA6+Epithelial	PTPRM
NUCKS1	1.47679177535301e-86	0.474810569416819	0.942	0.734	3.39337214140614e-82	ITGA6+Epithelial	NUCKS1
TRIM22	2.43105235124993e-86	0.314961074061679	0.461	0.193	5.58607209270209e-82	ITGA6+Epithelial	TRIM22
EIF2S2	5.79600926093683e-86	0.503974047925879	0.846	0.62	1.33180700797806e-81	ITGA6+Epithelial	EIF2S2
MRPL22	1.18789475214359e-85	0.44339957506857	0.835	0.561	2.72954456147554e-81	ITGA6+Epithelial	MRPL22
OGT	1.19546315889721e-85	0.253049391374284	0.381	0.138	2.74693524651402e-81	ITGA6+Epithelial	OGT
PABPC1	1.71241819121482e-85	0.440335021508378	0.956	0.797	3.9347945197734e-81	ITGA6+Epithelial	PABPC1
SF3B5	2.09977975494538e-85	0.437088114365217	0.809	0.525	4.82487392091349e-81	ITGA6+Epithelial	SF3B5
BAX	2.7356350297311e-85	0.439018931438542	0.75	0.452	6.28594217131611e-81	ITGA6+Epithelial	BAX
GRAMD3	1.12422956220646e-84	0.328872499786313	0.469	0.202	2.583254688038e-80	ITGA6+Epithelial	GRAMD3
NUPR1	3.62827999379185e-84	0.534285524078515	0.917	0.71	8.33706176973491e-80	ITGA6+Epithelial	NUPR1
TSC22D3	3.97654943838041e-84	0.39717608072119	0.992	0.86	9.1373152995105e-80	ITGA6+Epithelial	TSC22D3
TMEM205	1.57353280498013e-83	0.449012316877082	0.931	0.76	3.61566367928334e-79	ITGA6+Epithelial	TMEM205
IMPA2	1.62289403544567e-83	0.494583468321581	0.848	0.576	3.72908591464707e-79	ITGA6+Epithelial	IMPA2
KISS1R	2.65290412436272e-83	0.311306586803043	0.578	0.266	6.09584309696066e-79	ITGA6+Epithelial	KISS1R
GTF2F1	3.34989604312571e-83	0.334214821447904	0.553	0.266	7.69739112789427e-79	ITGA6+Epithelial	GTF2F1
GSN	4.86544802216135e-83	0.319545911619798	0.536	0.246	1.11798264653223e-78	ITGA6+Epithelial	GSN
PTTG1IP	4.9986652222125e-83	0.447110487918582	0.952	0.754	1.14859329475999e-78	ITGA6+Epithelial	PTTG1IP
MKKS	5.96458926615239e-83	0.352197783443729	0.64	0.334	1.3705433215765e-78	ITGA6+Epithelial	MKKS
MYL9	6.12539473415222e-83	0.275164021783719	0.669	0.321	1.4074932020135e-78	ITGA6+Epithelial	MYL9
TPM4	9.76797457848044e-83	0.255422203674563	0.492	0.206	2.24448519864324e-78	ITGA6+Epithelial	TPM4
COMMD61	1.48720216132846e-82	0.389807369126403	0.975	0.847	3.41729312630053e-78	ITGA6+Epithelial	COMMD6
ATP5D	1.64565156235778e-82	0.390498804513714	0.982	0.886	3.78137815998572e-78	ITGA6+Epithelial	ATP5D
RPL271	1.68747225507722e-82	0.338741196218939	0.999	0.972	3.87747374771643e-78	ITGA6+Epithelial	RPL27
ATP5E	1.71353968076041e-82	0.36508343772622	0.99	0.909	3.93737147845127e-78	ITGA6+Epithelial	ATP5E
GYPC	2.13478070154236e-82	0.447308415609231	0.812	0.532	4.90529909600402e-78	ITGA6+Epithelial	GYPC
SEC14L1	3.13220816737074e-82	0.273484172453238	0.41	0.164	7.19718792698448e-78	ITGA6+Epithelial	SEC14L1
SNHG18	3.55935504987676e-82	0.368918317814477	0.571	0.284	8.17868603360682e-78	ITGA6+Epithelial	SNHG18
DLEU1	1.26976759564196e-81	0.259200979142754	0.364	0.135	2.91767198126608e-77	ITGA6+Epithelial	DLEU1
KBTBD11	1.91518212609373e-81	0.316906284994172	0.509	0.231	4.40070548933817e-77	ITGA6+Epithelial	KBTBD11
NGFRAP1	2.22935135061394e-81	0.482309679856144	0.9	0.673	5.12260353344072e-77	ITGA6+Epithelial	NGFRAP1
ENDOG	3.56415610382559e-81	0.279734772061429	0.385	0.146	8.18971789537043e-77	ITGA6+Epithelial	ENDOG
DDX171	3.70666887410438e-81	0.442394900447652	0.859	0.581	8.51718373891704e-77	ITGA6+Epithelial	DDX17
RRM2B	5.3147096259186e-81	0.297753788932681	0.346	0.127	1.22121397784358e-76	ITGA6+Epithelial	RRM2B
FAM53C	7.02276071836525e-81	0.482464031524118	0.775	0.493	1.61368995786597e-76	ITGA6+Epithelial	FAM53C
ELL21	1.38502948846643e-80	0.31303833864394	0.817	0.473	3.18252075859816e-76	ITGA6+Epithelial	ELL2
CCNG1	1.56701704381452e-80	0.469413490195988	0.857	0.589	3.60069176327699e-76	ITGA6+Epithelial	CCNG1
SLC39A141	2.71676393856248e-80	0.4072102766169	0.767	0.451	6.24258017802886e-76	ITGA6+Epithelial	SLC39A14
COX7A2L	3.17066481962117e-80	0.447293993791998	0.891	0.696	7.28555362252553e-76	ITGA6+Epithelial	COX7A2L
SLC25A51	4.31369814353978e-80	0.389519162632427	0.941	0.719	9.9120155942257e-76	ITGA6+Epithelial	SLC25A5
TMA7	5.82851742127781e-80	0.391378325502589	0.943	0.732	1.33927673306122e-75	ITGA6+Epithelial	TMA7
RGCC	6.81751707973072e-80	0.29507699430606	0.477	0.203	1.56652907458053e-75	ITGA6+Epithelial	RGCC
BNIP3L	1.11457976644489e-79	0.411421147538071	0.905	0.681	2.56108138733706e-75	ITGA6+Epithelial	BNIP3L
MRPL54	1.27735446687964e-79	0.439365647736102	0.798	0.525	2.93510509399603e-75	ITGA6+Epithelial	MRPL54
PRDX21	2.75904833450952e-79	0.430147331514482	0.962	0.803	6.33974126303598e-75	ITGA6+Epithelial	PRDX2
ZNF189	3.17442427860846e-79	0.296062922511948	0.486	0.215	7.29419210738652e-75	ITGA6+Epithelial	ZNF189
UBE2S	6.77604344230103e-79	0.291699653163665	0.541	0.254	1.55699926217193e-74	ITGA6+Epithelial	UBE2S
PRDX6	1.00299533398851e-78	0.343227233668787	0.966	0.829	2.30468267843881e-74	ITGA6+Epithelial	PRDX6
MRPL52	1.07942188728771e-78	0.365838287251019	0.751	0.463	2.4802956126097e-74	ITGA6+Epithelial	MRPL52
SLC7A11	1.54690908261405e-78	0.268845650160121	0.431	0.176	3.55448769003057e-74	ITGA6+Epithelial	SLC7A1
KLHL36	1.87155340406335e-77	0.331941532830879	0.526	0.252	4.30045541185677e-73	ITGA6+Epithelial	KLHL36
TMEM258	1.92571625891067e-77	0.352908872276702	0.928	0.773	4.42491081972493e-73	ITGA6+Epithelial	TMEM258
KANK1	1.95770363511122e-76	0.335126606455803	0.493	0.226	4.49841141275855e-72	ITGA6+Epithelial	KANK1
CSNK2A2	2.68171234738799e-76	0.250242147040151	0.339	0.125	6.16203863182812e-72	ITGA6+Epithelial	CSNK2A2
RPL6	2.76268676330746e-76	0.323189893501654	1	0.989	6.34810164472789e-72	ITGA6+Epithelial	RPL6
THG1L	2.86416786031921e-76	0.258283396993443	0.377	0.149	6.58128490944149e-72	ITGA6+Epithelial	THG1L
NREP	2.92779374818197e-76	0.386087821760553	0.605	0.321	6.72748447457253e-72	ITGA6+Epithelial	NREP
RPL111	3.54868275311437e-76	0.303968271254213	1	0.996	8.15416323010619e-72	ITGA6+Epithelial	RPL11
CTBP1	3.84667744144165e-76	0.311417331507122	0.499	0.233	8.83889542494463e-72	ITGA6+Epithelial	CTBP1
NNT-AS1	1.43461102700488e-75	0.29784675413912	0.423	0.179	3.29644921785181e-71	ITGA6+Epithelial	NNT-AS1
S100A13	1.57624120687296e-75	0.396791372488573	0.962	0.772	3.62188704515269e-71	ITGA6+Epithelial	S100A13
TNFAIP2	8.44029253487665e-75	0.344079826434832	0.449	0.197	1.93941041866396e-70	ITGA6+Epithelial	TNFAIP2
CHURC1	1.58287018383046e-74	0.350133690089539	0.646	0.352	3.63711910840564e-70	ITGA6+Epithelial	CHURC1
SAT2	3.82670163432373e-74	0.36910689623874	0.709	0.418	8.79299501534907e-70	ITGA6+Epithelial	SAT2
EIF3H	1.37323418600045e-73	0.388072031037332	0.952	0.774	3.15541751259184e-69	ITGA6+Epithelial	EIF3H
SSR2	2.21676760693212e-73	0.36012455850974	0.966	0.855	5.09368860720863e-69	ITGA6+Epithelial	SSR2
LGALS1	3.44245478744504e-73	0.58130430165696	0.953	0.769	7.9100726105912e-69	ITGA6+Epithelial	LGALS1
LPCAT11	5.70097868626173e-73	0.362191034569185	0.757	0.455	1.30997088252922e-68	ITGA6+Epithelial	LPCAT1
AHCY	6.91592463014168e-73	0.339907205886665	0.603	0.318	1.58914116151396e-68	ITGA6+Epithelial	AHCY
IDH1	8.5475945819629e-73	0.304995570626527	0.364	0.148	1.96406628304344e-68	ITGA6+Epithelial	IDH1
ARSE	2.05639804271662e-72	0.293313280860235	0.49	0.231	4.72519142255426e-68	ITGA6+Epithelial	ARSE
LINC001521	3.63552998733851e-72	0.342247742899111	0.81	0.517	8.35372080490643e-68	ITGA6+Epithelial	LINC00152
IMPDH2	1.36932365475892e-71	0.339874349279174	0.646	0.354	3.14643189390504e-67	ITGA6+Epithelial	IMPDH2
MBNL2	1.45797618418946e-71	0.31667436096531	0.489	0.236	3.35013767603055e-67	ITGA6+Epithelial	MBNL2
SERPING1	6.76274138501994e-71	0.332347137101211	0.893	0.53	1.55394271544988e-66	ITGA6+Epithelial	SERPING1
SLIRP	9.61924618729039e-71	0.38723226052088	0.855	0.638	2.21031038891559e-66	ITGA6+Epithelial	SLIRP
OSMR	1.58054569620128e-70	0.328775695452863	0.631	0.345	3.63177790073131e-66	ITGA6+Epithelial	OSMR
PIGP	2.06493865762541e-70	0.39486924462624	0.765	0.502	4.74481604749167e-66	ITGA6+Epithelial	PIGP
COA5	5.77583865840129e-70	0.350193696845662	0.635	0.358	1.32717220692745e-65	ITGA6+Epithelial	COA5
UBE2M	9.07707011730327e-70	0.361158783164491	0.608	0.339	2.08572917155395e-65	ITGA6+Epithelial	UBE2M
TIMM9	1.31504713545253e-69	0.353971015038989	0.665	0.381	3.02171530784281e-65	ITGA6+Epithelial	TIMM9
COL27A1	1.770706496421e-69	0.268160111191303	0.473	0.219	4.06872938747618e-65	ITGA6+Epithelial	COL27A1
C6orf48	2.03636305653347e-69	0.39541199467553	0.91	0.716	4.67915503130261e-65	ITGA6+Epithelial	C6orf48
UQCRB1	5.56741804366128e-68	0.554569965211928	0.987	0.943	1.27928131807249e-63	ITGA6+Epithelial	UQCRB
CFAP36	7.79420222790275e-68	0.403906104161945	0.818	0.579	1.79095178792749e-63	ITGA6+Epithelial	CFAP36
RHOBTB3	8.2861124123431e-68	0.251022121588978	0.473	0.216	1.9039829101082e-63	ITGA6+Epithelial	RHOBTB3
SH3YL11	8.31421871855787e-68	0.377091632656011	0.88	0.604	1.91044117715023e-63	ITGA6+Epithelial	SH3YL1
PPIC	1.00801839256232e-67	0.322020606942899	0.599	0.315	2.31622466242971e-63	ITGA6+Epithelial	PPIC
DARS1	7.04724086498149e-67	0.402285690945516	0.922	0.754	1.61931500595545e-62	ITGA6+Epithelial	DARS
POLR2F	7.8858286350029e-67	0.373635480691364	0.77	0.511	1.81200570375097e-62	ITGA6+Epithelial	POLR2F
RAB20	8.72873913802823e-67	0.302791029454465	0.507	0.252	2.00568967913613e-62	ITGA6+Epithelial	RAB20
TMEM37	1.71946129760489e-66	0.42667799356155	0.874	0.623	3.95097816963652e-62	ITGA6+Epithelial	TMEM37
NR3C1	3.35466190456363e-66	0.327476629651538	0.634	0.357	7.7083421243063e-62	ITGA6+Epithelial	NR3C1
NDUFA6	3.79358813790168e-66	0.381799683894018	0.849	0.629	8.71690682327048e-62	ITGA6+Epithelial	NDUFA6
PIH1D1	5.55087505887418e-66	0.328114389087321	0.548	0.295	1.27548007102811e-61	ITGA6+Epithelial	PIH1D1
MZT2B	9.84682518152041e-66	0.33213896753443	0.979	0.898	2.26260349020976e-61	ITGA6+Epithelial	MZT2B
ATP5G31	2.26526776080728e-65	0.344210878743123	0.975	0.857	5.20513226078297e-61	ITGA6+Epithelial	ATP5G3
RPL391	2.45671353597925e-65	0.383727425878283	1	0.992	5.64503636297312e-61	ITGA6+Epithelial	RPL39
REEP51	4.20017069394375e-65	0.389901497583713	0.919	0.733	9.65115222054395e-61	ITGA6+Epithelial	REEP5
CHCHD7	5.21771733442884e-65	0.265660325405095	0.472	0.228	1.19892708910506e-60	ITGA6+Epithelial	CHCHD7
RPS241	9.02687554604764e-65	0.362646578229209	1	0.995	2.07419546297083e-60	ITGA6+Epithelial	RPS24
ACBD6	3.70311421988469e-64	0.295289053290651	0.563	0.299	8.50901585445105e-60	ITGA6+Epithelial	ACBD6
UBE2R2	3.86536686951517e-64	0.327359419258749	0.545	0.299	8.88183999277195e-60	ITGA6+Epithelial	UBE2R2
COX7B	4.01551892075436e-64	0.421932264040243	0.923	0.807	9.22685937610937e-60	ITGA6+Epithelial	COX7B
CNKSR3	4.21394758108673e-64	0.293422611293833	0.605	0.322	9.68280875182108e-60	ITGA6+Epithelial	CNKSR3
ACSL11	4.40452388111485e-64	0.357829266662305	0.637	0.363	1.01207149740257e-59	ITGA6+Epithelial	ACSL1
EIF4B	1.42118831142675e-63	0.371468192954896	0.918	0.734	3.26560650199639e-59	ITGA6+Epithelial	EIF4B
CNOT7	5.65264202880029e-63	0.262197471457148	0.483	0.236	1.29886408537773e-58	ITGA6+Epithelial	CNOT7
SAP18	8.0383160744838e-63	0.32394548021853	0.972	0.885	1.84704426759489e-58	ITGA6+Epithelial	SAP18
SNRPB2	8.71076499720905e-63	0.380566946923536	0.832	0.598	2.00155958105869e-58	ITGA6+Epithelial	SNRPB2
CIR1	1.66192267271237e-62	0.3614130949092	0.639	0.386	3.81876591735847e-58	ITGA6+Epithelial	CIR1
REXO2	6.17021429837524e-62	0.405151031017276	0.764	0.525	1.41779184148066e-57	ITGA6+Epithelial	REXO2
DTD1	1.27530075667994e-61	0.342441706030311	0.561	0.316	2.93038607869917e-57	ITGA6+Epithelial	DTD1
NOL7	2.15544144093438e-61	0.370056444710466	0.73	0.486	4.95277334297901e-57	ITGA6+Epithelial	NOL7
EIF3D	1.44956966411274e-60	0.35709650455708	0.831	0.588	3.33082117419825e-56	ITGA6+Epithelial	EIF3D
AK3	3.47887196073636e-60	0.288230644051242	0.516	0.269	7.99375199138001e-56	ITGA6+Epithelial	AK3
ATP5O	3.95651283426803e-60	0.332287626372865	0.971	0.875	9.09127519058107e-56	ITGA6+Epithelial	ATP5O
SUPT4H1	5.52736557903628e-60	0.32855283429534	0.766	0.495	1.27007806275096e-55	ITGA6+Epithelial	SUPT4H1
POMP	5.98190630219472e-60	0.352445566791939	0.955	0.827	1.3745224301183e-55	ITGA6+Epithelial	POMP
NDUFV3	8.72163148330359e-60	0.319724342932276	0.689	0.411	2.0040564822335e-55	ITGA6+Epithelial	NDUFV3
TFPI1	8.81424163957284e-60	0.303338983939608	0.838	0.555	2.02533644394105e-55	ITGA6+Epithelial	TFPI
PLA2G16	2.23709111176212e-59	0.345417404196334	0.937	0.789	5.14038795660699e-55	ITGA6+Epithelial	PLA2G16
TKT	3.4759238706598e-59	0.289692713068834	0.563	0.305	7.98697787000209e-55	ITGA6+Epithelial	TKT
ZNF3951	3.82232235306633e-59	0.327142358246907	0.694	0.423	8.78293230287582e-55	ITGA6+Epithelial	ZNF395
PPP1CB1	9.61255108650954e-59	0.364843826120644	0.801	0.537	2.20877198865816e-54	ITGA6+Epithelial	PPP1CB
DCTN6	1.1642539331137e-58	0.308711990067504	0.721	0.449	2.67522268750867e-54	ITGA6+Epithelial	DCTN6
MDH1	3.30066640445403e-58	0.361852690571314	0.822	0.566	7.58427126415447e-54	ITGA6+Epithelial	MDH1
GOLPH3	3.55289567840797e-58	0.289849778358777	0.539	0.29	8.16384368984582e-54	ITGA6+Epithelial	GOLPH3
ZDHHC9	6.62414955193158e-58	0.278178079387627	0.457	0.229	1.52209708404284e-53	ITGA6+Epithelial	ZDHHC9
CAPNS1	1.25338853550831e-57	0.313006410527306	0.707	0.434	2.880036176891e-53	ITGA6+Epithelial	CAPNS1
RABAC11	2.94648717482392e-57	0.305007379473218	0.852	0.59	6.7704382303104e-53	ITGA6+Epithelial	RABAC1
LMAN1	3.31900025878828e-57	0.34929337465018	0.798	0.547	7.62639879464371e-53	ITGA6+Epithelial	LMAN1
ERCC1	5.45282746248897e-57	0.298178525031957	0.607	0.353	1.25295069433071e-52	ITGA6+Epithelial	ERCC1
MAP2K2	1.13151103514096e-56	0.292309007902674	0.525	0.288	2.5999860565469e-52	ITGA6+Epithelial	MAP2K2
TTC1	1.35566719148109e-56	0.327791835980743	0.718	0.46	3.11505207258525e-52	ITGA6+Epithelial	TTC1
NDUFA2	1.58062711080371e-56	0.334538300042054	0.967	0.811	3.63196497520477e-52	ITGA6+Epithelial	NDUFA2
HIST1H2BD	1.75301658355432e-56	0.304458384155262	0.583	0.334	4.02808150569111e-52	ITGA6+Epithelial	HIST1H2BD
POLE4	1.81821897195781e-56	0.295820326305621	0.697	0.44	4.17790355376466e-52	ITGA6+Epithelial	POLE4
ZNF22	2.55539707619296e-56	0.322965935759561	0.576	0.326	5.87179140167619e-52	ITGA6+Epithelial	ZNF22
MKNK2	6.67956788011791e-56	0.312320804137463	0.635	0.368	1.53483110749349e-51	ITGA6+Epithelial	MKNK2
EBPL	7.82735599051728e-56	0.332845887330548	0.726	0.471	1.79856985950106e-51	ITGA6+Epithelial	EBPL
SMIM7	1.14718775180925e-55	0.321986759582646	0.749	0.488	2.63600801610729e-51	ITGA6+Epithelial	SMIM7
FAM213A	1.2254330697426e-55	0.39535065868791	0.863	0.626	2.81580010765455e-51	ITGA6+Epithelial	FAM213A
MPHOSPH8	2.65950373758521e-55	0.34836224046744	0.77	0.528	6.11100768822331e-51	ITGA6+Epithelial	MPHOSPH8
COX7A21	5.28988808571985e-55	0.291189182271771	0.974	0.876	1.21551048433671e-50	ITGA6+Epithelial	COX7A2
RPL26L1	8.08540633399449e-55	0.343075196073407	0.736	0.483	1.85786466742525e-50	ITGA6+Epithelial	RPL26L1
UFM1	9.62447819366752e-55	0.324331197736438	0.758	0.514	2.21151259934092e-50	ITGA6+Epithelial	UFM1
CEBPG	1.06658015110365e-54	0.270964999394123	0.473	0.246	2.45078787120597e-50	ITGA6+Epithelial	CEBPG
CYB5A1	1.49445001494717e-54	0.288565706632271	1	0.969	3.4339472443456e-50	ITGA6+Epithelial	CYB5A
AIG1	1.57641295314538e-54	0.321300218933745	0.783	0.508	3.62228168373746e-50	ITGA6+Epithelial	AIG1
DMKN	3.02399104554e-54	0.275501301187975	0.616	0.347	6.94852662444181e-50	ITGA6+Epithelial	DMKN
ABHD14B	3.16011074117951e-54	0.272291543181014	0.571	0.318	7.26130246108228e-50	ITGA6+Epithelial	ABHD14B
COMMD1	6.05239257204473e-54	0.301988861268244	0.668	0.415	1.39071876520444e-49	ITGA6+Epithelial	COMMD1
YIPF5	6.80481502826765e-54	0.297175094204386	0.606	0.352	1.56361039719534e-49	ITGA6+Epithelial	YIPF5
ECI1	1.15075738556007e-53	0.318716979826702	0.654	0.408	2.64421032053992e-49	ITGA6+Epithelial	ECI1
CHMP4B	3.55424411395363e-53	0.325661489734237	0.763	0.514	8.16694212504266e-49	ITGA6+Epithelial	CHMP4B
HADH	7.7895048945016e-52	0.270992764330418	0.432	0.221	1.78987243465858e-47	ITGA6+Epithelial	HADH
MYH91	1.3154907426786e-51	0.30047364406514	0.596	0.352	3.02273462852689e-47	ITGA6+Epithelial	MYH9
HMOX1	1.64387053196216e-51	0.443080092828676	0.554	0.313	3.77728570834264e-47	ITGA6+Epithelial	HMOX1
EPRS	2.12926668150593e-51	0.308396199172687	0.555	0.321	4.89262898076433e-47	ITGA6+Epithelial	EPRS
CRTAP	2.87263290948191e-51	0.261949600087015	0.579	0.332	6.60073589940752e-47	ITGA6+Epithelial	CRTAP
PDCD5	2.97042575919861e-51	0.348995259893396	0.869	0.7	6.82544430948656e-47	ITGA6+Epithelial	PDCD5
SMIM20	1.61358626071092e-50	0.277508056864723	0.531	0.303	3.70769850986156e-46	ITGA6+Epithelial	SMIM20
FAM200B1	1.78756686479261e-50	0.28085961110943	0.736	0.475	4.10747114192045e-46	ITGA6+Epithelial	FAM200B
IKBIP	1.79274301418938e-50	0.277895325624534	0.56	0.32	4.11936489800436e-46	ITGA6+Epithelial	IKBIP
SCCPDH	1.98356894748773e-50	0.271244806824645	0.587	0.341	4.5578447275373e-46	ITGA6+Epithelial	SCCPDH
CYLD1	2.48053141393022e-50	0.272287246627139	0.476	0.251	5.69976508292887e-46	ITGA6+Epithelial	CYLD
MRPL14	3.81728819191599e-50	0.299985803766186	0.742	0.483	8.77136480738456e-46	ITGA6+Epithelial	MRPL14
MRPL36	1.22603067601994e-49	0.315646763007362	0.773	0.516	2.81717328735862e-45	ITGA6+Epithelial	MRPL36
NARS	2.33112303516449e-49	0.290063375884806	0.547	0.32	5.35645451020096e-45	ITGA6+Epithelial	NARS
C17orf89	2.68774983035597e-49	0.321050744878701	0.758	0.519	6.17591156019194e-45	ITGA6+Epithelial	C17orf89
NTPCR	2.96523051674197e-49	0.265449917980326	0.613	0.355	6.8135066813697e-45	ITGA6+Epithelial	NTPCR
ABCC3	3.14686506602533e-49	0.287376491507869	0.673	0.412	7.230866548713e-45	ITGA6+Epithelial	ABCC3
COA6	3.43842782125059e-49	0.274461096438432	0.607	0.371	7.90081944766961e-45	ITGA6+Epithelial	COA6
KCNJ161	7.1885605290193e-49	0.273895971134913	0.625	0.373	1.65178743835806e-44	ITGA6+Epithelial	KCNJ16
PSMG2	7.50255594377062e-49	0.290735219372392	0.709	0.459	1.72393730475961e-44	ITGA6+Epithelial	PSMG2
TGOLN21	8.58345243660143e-49	0.291390299893562	0.788	0.546	1.97230570088228e-44	ITGA6+Epithelial	TGOLN2
SDCBP1	9.43961623627487e-49	0.276981348146324	0.781	0.518	2.16903501877124e-44	ITGA6+Epithelial	SDCBP
INTS6	1.08643926251282e-48	0.316919304048638	0.654	0.42	2.49642013740197e-44	ITGA6+Epithelial	INTS6
EIF3F	1.19048979521715e-48	0.303584373858857	0.898	0.711	2.73550745144996e-44	ITGA6+Epithelial	EIF3F
EID1	1.51084668168865e-48	0.327935226045972	0.931	0.788	3.47162350518419e-44	ITGA6+Epithelial	EID1
RSL1D1	1.89165059861915e-48	0.30546675454677	0.898	0.685	4.34663474550707e-44	ITGA6+Epithelial	RSL1D1
NFKBID	1.94373718042761e-48	0.27974776244926	0.435	0.22	4.46631929318657e-44	ITGA6+Epithelial	NFKBID
BFAR	1.95712851353094e-48	0.267977432932146	0.558	0.327	4.4970898983914e-44	ITGA6+Epithelial	BFAR
HNRNPH11	1.96672784139941e-48	0.300405919023716	0.849	0.628	4.51914723396756e-44	ITGA6+Epithelial	HNRNPH1
MRPL33	2.24065657798575e-48	0.310819675819975	0.851	0.66	5.14858068489566e-44	ITGA6+Epithelial	MRPL33
ENOSF1	3.0405207135868e-48	0.25022704062206	0.464	0.248	6.98650849567974e-44	ITGA6+Epithelial	ENOSF1
NFKBIZ1	4.21879495119404e-48	0.295354138455574	0.758	0.505	9.69394703885367e-44	ITGA6+Epithelial	NFKBIZ
CREBRF	5.93162666727612e-48	0.260053642504131	0.556	0.318	1.36296917560671e-43	ITGA6+Epithelial	CREBRF
CDK181	4.32106165911555e-47	0.262367028565719	0.721	0.459	9.92893548031571e-43	ITGA6+Epithelial	CDK18
TPP1	5.18221490230409e-47	0.263757652385089	0.654	0.398	1.19076934025143e-42	ITGA6+Epithelial	TPP1
PQBP1	1.20761662539401e-46	0.264111277348724	0.558	0.337	2.77486148183035e-42	ITGA6+Epithelial	PQBP1
NUDT21	1.41833008288721e-46	0.257970477473359	0.529	0.309	3.25903886445824e-42	ITGA6+Epithelial	NUDT21
HSBP1	1.75703901693623e-46	0.308772749074154	0.916	0.749	4.03732425311607e-42	ITGA6+Epithelial	HSBP1
C14orf2	7.0445359978249e-46	0.299228094610271	0.888	0.73	1.61869348158021e-41	ITGA6+Epithelial	C14orf2
ZMAT2	7.12790746545199e-46	0.295075717269025	0.705	0.463	1.63785057741156e-41	ITGA6+Epithelial	ZMAT2
RPS3A1	1.25772351860251e-45	0.253290336085244	1	0.993	2.88999710104485e-41	ITGA6+Epithelial	RPS3A
SERPINF2	9.83436411787784e-45	0.262019012432047	0.614	0.361	2.25974018700597e-40	ITGA6+Epithelial	SERPINF2
ENY2	9.65558978577547e-44	0.280585158561088	0.891	0.686	2.21866142097549e-39	ITGA6+Epithelial	ENY2
ATP5A11	1.92564820523482e-43	0.305705935100276	0.851	0.629	4.42475444598856e-39	ITGA6+Epithelial	ATP5A1
PRDX5	2.42827007025878e-43	0.296018255479067	0.969	0.877	5.57967896744062e-39	ITGA6+Epithelial	PRDX5
BRK1	4.33365053732175e-43	0.29942874102262	0.857	0.665	9.95786220465791e-39	ITGA6+Epithelial	BRK1
SERPINB6	5.16556848482065e-43	0.289489106188377	0.794	0.573	1.18694432644209e-38	ITGA6+Epithelial	SERPINB6
LINC00116	6.50665806796161e-43	0.252377168344759	0.636	0.4	1.49509989085622e-38	ITGA6+Epithelial	LINC00116
NDUFS71	1.69354074360579e-42	0.295181582823048	0.814	0.583	3.89141792065738e-38	ITGA6+Epithelial	NDUFS7
RAB13	1.83772284950953e-42	0.327544540777436	0.852	0.665	4.222719563603e-38	ITGA6+Epithelial	RAB13
DDX181	3.88634519919066e-42	0.258364327844431	0.772	0.544	8.9300439987003e-38	ITGA6+Epithelial	DDX18
C16orf13	4.23315878336981e-42	0.29600629912868	0.949	0.804	9.72695225242714e-38	ITGA6+Epithelial	C16orf13
PCBP1	1.08664855237004e-41	0.278208842185214	0.958	0.856	2.49690104363589e-37	ITGA6+Epithelial	PCBP1
OLA1	1.19061672062434e-41	0.272182644352769	0.647	0.425	2.7357991006506e-37	ITGA6+Epithelial	OLA1
BHMT2	3.52457643650499e-41	0.322198780714111	0.816	0.582	8.09877173580117e-37	ITGA6+Epithelial	BHMT2
DDT1	6.97891978182735e-41	0.252931841399647	0.953	0.788	1.60361618746829e-36	ITGA6+Epithelial	DDT
UQCR10	1.09964550742428e-40	0.289171255554842	0.926	0.761	2.52676544695952e-36	ITGA6+Epithelial	UQCR10
GTF3A	1.10139362578419e-40	0.275050824235816	0.724	0.501	2.53078227332692e-36	ITGA6+Epithelial	GTF3A
CLPP	2.05284705565534e-40	0.261149116267544	0.632	0.412	4.71703196448485e-36	ITGA6+Epithelial	CLPP
MRPL21	2.44721376723102e-40	0.287070906950267	0.721	0.508	5.62320779434343e-36	ITGA6+Epithelial	MRPL21
C19orf53	8.80614407988668e-40	0.250979992268393	0.935	0.783	2.02347578667636e-35	ITGA6+Epithelial	C19orf53
UQCRC2	1.0684376515039e-39	0.269535024996104	0.793	0.556	2.45505603562567e-35	ITGA6+Epithelial	UQCRC2
ALKBH7	1.23322456625143e-39	0.287786686065598	0.792	0.582	2.83370340833254e-35	ITGA6+Epithelial	ALKBH7
INSIG2	1.48097839878364e-39	0.268278764781037	0.654	0.435	3.40299216472504e-35	ITGA6+Epithelial	INSIG2
TMEM261	1.49551277950596e-39	0.272113208778874	0.702	0.484	3.43638926474879e-35	ITGA6+Epithelial	TMEM261
MTIF3	1.54516932745231e-39	0.253071790455643	0.679	0.458	3.55049008061991e-35	ITGA6+Epithelial	MTIF3
ITGB11	1.44575320425558e-38	0.257942195632601	0.795	0.567	3.32205171273846e-34	ITGA6+Epithelial	ITGB1
NDUFB11	1.0136170356147e-37	0.266855159952768	0.901	0.748	2.32908922443546e-33	ITGA6+Epithelial	NDUFB11
ATP5H	3.7679718142656e-37	0.272227230870169	0.942	0.82	8.65804563481949e-33	ITGA6+Epithelial	ATP5H
UBXN1	6.84661609782714e-37	0.263790186099068	0.831	0.635	1.57321544695872e-32	ITGA6+Epithelial	UBXN1
CSNK2B	8.77584108888831e-37	0.273200288109694	0.884	0.701	2.01651276540476e-32	ITGA6+Epithelial	CSNK2B
CAMLG	1.01566006936219e-36	0.261909451968068	0.853	0.669	2.33378370738044e-32	ITGA6+Epithelial	CAMLG
ARL6IP4	3.90278970042522e-36	0.265238594001842	0.935	0.81	8.96783017363706e-32	ITGA6+Epithelial	ARL6IP4
CRNDE	4.58142024807516e-36	0.254994220505681	0.711	0.49	1.05271874460271e-31	ITGA6+Epithelial	CRNDE
SEC11C	2.9873840077207e-35	0.251533591406046	0.779	0.553	6.86441097294062e-31	ITGA6+Epithelial	SEC11C
GADD45GIP1	5.80879402722416e-35	0.257154194121115	0.909	0.755	1.33474469157557e-30	ITGA6+Epithelial	GADD45GIP1
SHMT2	7.78746556818942e-35	0.255065415411074	0.727	0.516	1.78940383825857e-30	ITGA6+Epithelial	SHMT2
ATP6V1F	2.20036077307161e-34	0.260437746183073	0.902	0.756	5.05598898436393e-30	ITGA6+Epithelial	ATP6V1F
ISCU	6.50775511690842e-34	0.268534223213621	0.801	0.604	1.49535197076322e-29	ITGA6+Epithelial	ISCU
NDUFB9	1.25449649137555e-33	0.253701953273449	0.901	0.719	2.88258203788273e-29	ITGA6+Epithelial	NDUFB9
HAX1	7.06783589110524e-28	0.255694262216712	0.752	0.583	1.62404733105816e-23	ITGA6+Epithelial	HAX1
BIRC3	0	2.87327405628693	0.976	0.66	0	BIRC3+Epithelial	BIRC3
CD74	0	2.28412941179433	0.996	0.907	0	BIRC3+Epithelial	CD74
SOD21	0	2.26548671174932	0.999	0.822	0	BIRC3+Epithelial	SOD2
CCDC146	0	2.21697955399454	0.81	0.055	0	BIRC3+Epithelial	CCDC146
HLA-DQA1	0	2.01652749876134	0.824	0.277	0	BIRC3+Epithelial	HLA-DQA1
HLA-DRB51	0	1.75617853413111	0.867	0.182	0	BIRC3+Epithelial	HLA-DRB5
HLA-C1	0	1.7160540120559	1	0.967	0	BIRC3+Epithelial	HLA-C
MT-CYB1	0	1.564835600531	0.994	0.921	0	BIRC3+Epithelial	MT-CYB
GBP2	0	1.55564027912486	0.783	0.221	0	BIRC3+Epithelial	GBP2
HLA-B1	0	1.52029551266679	0.999	0.956	0	BIRC3+Epithelial	HLA-B
HLA-A1	0	1.45185286319478	0.999	0.978	0	BIRC3+Epithelial	HLA-A
[truncated: 4,226 more rows]
