# Supplementary material for: Deciphering anoikis resistance and identifying prognostic biomarkers in clear cell renal cell carcinoma epithelial cells
Source: Sci Rep. 2024 May 27;14:12044. doi: 10.1038/s41598-024-62978-0 (PMC11130322; doi:10.1038/s41598-024-62978-0)
Supplement: Supplementary file 6 — Supplementary Table S4. [file 41598_2024_62978_MOESM6_ESM.csv]

	Name	logFC	Pvalue
1	HILPDA	4.233215496	7.54E-16
2	ANGPTL4	4.282718405	1.11E-15
3	NDUFA4L2	5.05030253	9.79E-15
4	ENO2	3.696288729	2.04E-14
5	NPTX2	4.507429903	2.07E-14
6	CA9	3.926241261	8.71E-14
7	IGFBP3	3.291798154	4.80E-13
8	TNFAIP6	4.260466395	6.61E-13
9	SLC6A3	3.181173132	8.09E-13
10	C3	3.278185156	2.79E-12
11	FABP7	3.604682647	5.47E-12
12	TGFBI	3.11973084	6.54E-12
13	LOX	3.088734357	7.14E-12
14	CAV1	2.948518306	1.09E-11
15	RGS1	3.11516656	1.18E-11
16	CXCR4	2.730271746	2.32E-11
17	VCAN	2.784408636	5.18E-11
18	EGLN3	3.174329322	1.11E-10
19	TMEM45A	3.104003028	1.20E-10
20	NETO2	3.109521653	2.39E-10
21	C1QB	2.827590383	2.52E-10
22	AHNAK2	2.825840196	4.77E-10
23	SCD	2.619134127	5.42E-10
24	APOC1	3.03278872	5.66E-10
25	HK2	3.618643181	9.17E-10
26	BHLHE41	3.092624527	1.45E-09
27	SCARB1	2.589649439	4.76E-09
28	CP	3.236854841	4.77E-09
29	DDIT4	2.24929104	5.67E-09
30	NOL3	2.159610075	5.67E-09
31	TYROBP	2.397469352	5.84E-09
32	RNASET2	2.589560041	6.25E-09
33	STC2	2.362230874	6.72E-09
34	SPAG4	2.65519383	6.91E-09
35	LAPTM5	2.354281437	7.92E-09
36	ZNF395	2.304827421	7.92E-09
37	LPCAT1	2.319455135	8.11E-09
38	ITGB2	2.278624527	8.58E-09
39	FABP6	2.691002118	9.79E-09
40	ADM	2.22745416	1.17E-08
41	PFKP	2.401332058	1.55E-08
42	NNMT	2.640546981	1.73E-08
43	LOC101928916	2.789236158	2.02E-08
44	CHST15	1.945165312	2.29E-08
45	KISS1R	2.947711365	2.35E-08
46	PTHLH	2.236229552	2.40E-08
47	TRIB3	2.175357806	2.50E-08
48	PLOD2	2.351194893	2.56E-08
49	IDO1	2.264644436	2.90E-08
50	VWF	2.976756192	3.13E-08
51	CCL5	2.255575721	3.26E-08
52	CD163	2.09274908	3.47E-08
53	ANGPT2	2.869436492	3.86E-08
54	INHBB	2.540675198	4.23E-08
55	LGALS1	2.114658594	4.82E-08
56	C1QC	2.176078511	6.00E-08
57	OLFML2B	2.012020147	6.71E-08
58	C1QA	2.210609096	8.70E-08
59	FABP5	2.543466363	9.35E-08
60	APOLD1	1.987608042	9.86E-08
61	COL23A1	2.231910565	1.02E-07
62	SEMA5B	2.073674821	1.09E-07
63	TAP1	1.958487893	1.17E-07
64	LYZ	2.318597307	1.24E-07
65	PNMA2	1.985324333	1.28E-07
66	HCLS1	1.946716132	1.42E-07
67	FPR3	1.823990292	1.56E-07
68	CAV2	2.214505631	1.90E-07
69	CCND1	1.886786537	2.26E-07
70	CTHRC1	2.36608107	2.34E-07
71	EHD2	2.081282734	2.71E-07
72	PSMB9	2.024435138	2.92E-07
73	LHFPL2	2.013954258	3.38E-07
74	CD70	2.518144113	3.74E-07
75	HLA-DQB1	1.852407134	3.79E-07
76	DIRAS2	2.334821365	4.33E-07
77	GZMK	1.896290384	4.52E-07
78	CYP2J2	2.581324414	5.49E-07
79	PLK2	2.022226483	5.79E-07
80	BIRC3	2.291561147	5.79E-07
81	CPE	1.747396314	6.52E-07
82	TYMP	1.751771175	6.52E-07
83	CCL20	2.239850906	6.86E-07
84	IFI16	1.933730302	6.95E-07
85	IL10RA	1.659553152	7.31E-07
86	BTN3A2	1.830648175	7.69E-07
87	PSMB8	1.681256257	7.79E-07
88	TIMP1	1.997663167	8.72E-07
89	GZMA	1.802625056	1.06E-06
90	SLC2A3	2.003752816	1.14E-06
91	GJA1	1.811042966	1.26E-06
92	LAMA4	2.228942055	1.46E-06
93	C10orf10	1.848006659	1.49E-06
94	C5orf46	2.548021089	1.62E-06
95	VIM	1.813955353	1.62E-06
96	LY96	1.913536277	1.66E-06
97	FCER1G	2.13586453	1.68E-06
98	VEGFA	2.039177738	1.83E-06
99	HEY1	1.76101103	1.87E-06
100	NKG7	2.522358631	2.27E-06
101	ITGA5	1.884983134	2.42E-06
102	CD36	2.440072172	2.68E-06
103	PLA2G7	2.302071828	2.72E-06
104	SLFN11	1.706645678	2.78E-06
105	MYC	1.863175923	2.94E-06
106	MARCKS	1.541814685	3.24E-06
107	ENPP3	2.182688598	3.26E-06
108	LIPA	1.615743665	3.34E-06
109	CDH13	1.812014065	3.49E-06
110	CXCL10	2.110346319	3.69E-06
111	GAL3ST1	1.850143308	3.72E-06
112	ALDOC	2.038386773	3.83E-06
113	PPP1R3C	2.038363009	3.83E-06
114	LOXL2	2.217730374	3.86E-06
115	SERPINE1	1.887065646	4.72E-06
116	TYMS	1.574959997	4.72E-06
117	SLC1A3	1.817241122	5.22E-06
118	FXYD5	1.755097451	5.52E-06
119	KCNJ2	1.887476798	6.65E-06
120	COL5A2	1.699312987	7.08E-06
121	MCAM	1.647264887	7.68E-06
122	KCNK3	1.756962956	8.19E-06
123	GBP1	1.444130355	8.55E-06
124	CD300A	1.685841854	8.98E-06
125	GMFG	1.554324622	9.06E-06
126	TBXAS1	1.499785864	9.69E-06
127	IRX3	1.695144191	9.84E-06
128	DOC2A	1.915141961	1.05E-05
129	ABCC3	1.520026451	1.12E-05
130	TMEM91	1.736529127	1.12E-05
131	RASSF2	1.715769998	1.19E-05
132	COL1A1	1.903901841	1.27E-05
133	TNFAIP3	1.445282006	1.39E-05
134	ESM1	2.006624852	1.41E-05
135	PFKFB4	1.66796546	1.43E-05
136	PNCK	2.111822956	1.49E-05
137	CLEC2B	1.583796722	1.52E-05
138	DDB2	1.819409017	1.52E-05
139	TLR3	1.725879658	1.56E-05
140	AXL	1.672943834	1.61E-05
141	TCF4	1.444957429	1.63E-05
142	SCGN	1.565867711	1.74E-05
143	RGS5	1.789190533	1.76E-05
144	ADORA3	1.461616103	1.81E-05
145	SLC38A1	1.397802798	1.81E-05
146	CD8A	1.459737295	1.83E-05
147	GPNMB	1.635465354	1.85E-05
148	C1orf162	1.780209874	1.90E-05
149	ACKR3	1.948043847	1.96E-05
150	COL4A1	1.55800188	2.15E-05
151	ST8SIA4	2.285487259	2.33E-05
152	LOC100507472	1.869529604	2.35E-05
153	GIMAP4	1.364306715	2.39E-05
154	MYOF	1.521663032	2.41E-05
155	CSF1R	1.49764974	2.44E-05
156	IGSF6	1.583398981	2.81E-05
157	CDCA2	2.246142063	2.82E-05
158	PDLIM1	1.525902159	2.83E-05
159	TGFA	1.582427728	2.93E-05
160	KCNE4	1.863258549	3.07E-05
161	FCGR3A	1.9346019	3.12E-05
162	CST7	1.682040379	3.26E-05
163	PTGS1	1.675904304	3.26E-05
164	RNASE6	1.603434819	3.37E-05
165	GBP5	1.45312291	3.45E-05
166	TLR7	1.506571589	3.45E-05
167	HLA-DPA1	1.681870841	3.63E-05
168	GBP2	1.758359305	3.68E-05
169	SLC43A3	1.579775528	3.71E-05
170	SLC15A3	1.547446469	3.78E-05
171	PECAM1	1.618115069	3.83E-05
172	PAG1	1.564107393	3.88E-05
173	CD86	1.429993872	3.92E-05
174	CD93	1.404906184	4.04E-05
175	ENTPD1	1.592026094	4.06E-05
176	PLIN2	1.581719633	4.24E-05
177	MIR6787	1.826094054	4.29E-05
178	P2RX7	1.746772783	4.78E-05
179	CD2	1.719729718	4.83E-05
180	CTSS	1.69826821	5.32E-05
181	SLA	1.492427431	5.45E-05
182	PYGL	1.851403301	5.75E-05
183	PXDN	1.427108854	6.12E-05
184	PRKCDBP	1.538418171	6.37E-05
185	MS4A7	1.548363401	6.40E-05
186	LY86	1.637604161	6.42E-05
187	IFI44L	1.33874825	6.51E-05
188	ADAMDEC1	1.895661605	6.85E-05
189	GLIPR1	1.399781279	6.86E-05
190	PHKA2	1.627148846	7.15E-05
191	IL20RB	1.501828435	7.20E-05
192	EGFR	1.65109183	7.27E-05
193	CCND2	1.339194164	7.28E-05
194	COL6A2	1.546572295	7.35E-05
195	FBXO16	1.738468987	7.49E-05
196	RAC2	1.728649766	7.49E-05
197	STAMBPL1	1.570277865	7.49E-05
198	NUSAP1	1.615426627	7.54E-05
199	EFCAB3	1.758879546	7.62E-05
200	ELTD1	1.373145294	7.64E-05
201	SLC2A1	2.007195893	8.02E-05
202	EVI2A	1.59611255	8.19E-05
203	FAM57A	1.659243062	8.35E-05
204	TRIM9	1.632295509	8.68E-05
205	FN1	1.721909288	9.04E-05
206	CASP1	1.563065863	9.49E-05
207	P2RY8	1.226481417	9.55E-05
208	DOCK2	1.663656884	9.93E-05
209	TAPBP	1.357027975	9.93E-05
210	ANGPTL2	1.356692116	9.98E-05
211	QRFPR	1.844415282	0.000102224
212	TOP2A	1.767729482	0.000104898
213	PCDH17	1.355825495	0.000109858
214	EVI2B	1.518072936	0.000120335
215	RARRES2	1.323325615	0.000125863
216	CDKN1A	1.289126179	0.000131975
217	SLC17A4	1.624588301	0.000135124
218	CDK18	1.441630099	0.000138456
219	LYN	1.316496996	0.000139192
220	MSC	1.514841331	0.000141182
221	MS4A6A	1.743098982	0.000141873
222	IL2RB	1.401566694	0.000142419
223	THEMIS2	1.305323221	0.000148734
224	CLEC7A	1.384881719	0.000151321
225	CCL18	1.95184208	0.000153944
226	EDN1	1.484425052	0.000157864
227	OSMR	1.417897556	0.000180705
228	VASH1	1.265951754	0.00018221
229	ALOX5AP	1.473259303	0.000182241
230	HLA-DPB1	1.371551534	0.000183724
231	PDK1	1.74333917	0.00018418
232	RGCC	1.361788448	0.000191446
233	SEL1L3	1.361602842	0.00019302
234	SLFN13	1.482999032	0.000194204
235	GPR65	1.756185923	0.000194605
236	CORO1A	1.739658809	0.000199422
237	TNFSF13B	1.372664773	0.000206183
238	DGCR5	1.549016095	0.00021552
239	HLA-DMA	1.354045814	0.0002179
240	IL10RB	1.196316632	0.000219195
241	SERPINH1	1.315891389	0.000223168
242	APOL1	1.410461184	0.000228453
243	CD14	1.521500222	0.000228536
244	TM6SF1	1.391824399	0.000230348
245	PKM	1.186951648	0.000234007
246	TREM2	2.206807044	0.000241317
247	NCKAP1L	1.418073051	0.000245258
248	CD52	1.294955797	0.000262935
249	ISG20	1.805682639	0.000266986
250	MAP3K7CL	1.404808036	0.000266997
251	CXCL9	1.871764887	0.000274479
252	CSPG4	1.592987231	0.000279482
253	CXCL13	1.508989909	0.000291188
254	PLVAP	1.564546494	0.000296844
255	APBB1IP	1.383272255	0.000297891
256	PARVG	1.16471106	0.000299073
257	VSIG4	1.385806993	0.000301315
258	CSTA	1.657968629	0.000301933
259	GAS2L3	1.499454019	0.000301933
260	PTPRC	1.519407936	0.000306015
261	CD53	1.573868123	0.000354728
262	RCN1	1.283702722	0.000367074
263	SAP30	1.69086765	0.000367555
264	PYCARD	1.567504413	0.000372275
265	PRDM1	1.524745376	0.00038185
266	NUPR1	1.362692	0.00038297
267	KCNMA1	1.219584585	0.000386706
268	ADCY7	1.249287714	0.00039972
269	PMEPA1	1.119312068	0.000402541
270	SCG5	1.415016821	0.000406585
271	HIST1H2BK	1.336131588	0.00040823
272	CDCA7L	1.45994811	0.00041167
273	BCAT1	1.241879974	0.000446779
274	MSR1	1.381790026	0.000448599
275	P4HA1	1.330522145	0.000448599
276	TRIM22	1.42420997	0.000452957
277	LINC00462	1.452167497	0.000457887
278	ARL4C	1.396515602	0.000468698
279	CLEC5A	1.409774014	0.0004816
280	CEP55	1.728693013	0.000483969
281	C3AR1	1.444848459	0.000488155
282	HLX	1.35594505	0.000518534
283	CXCL11	1.285400648	0.000524896
284	MMP9	1.310313988	0.000537766
285	LINC00887	1.677545914	0.000539028
286	EMP3	1.43195548	0.000539603
287	CLEC14A	1.350442064	0.000554022
288	HLA-DQA1	1.538206966	0.000561184
289	CENPK	1.429690789	0.000574141
290	ANLN	1.419682106	0.000587318
291	ABCG1	1.252742836	0.00059399
292	S100A10	1.19686885	0.00059474
293	MS4A4A	1.584514401	0.000599115
294	PMP22	1.169340007	0.000618739
295	LAMC1	1.194799206	0.00061992
296	SLC15A4	1.40597644	0.000671128
297	COL6A3	1.406618186	0.000672148
298	LCP1	1.412568911	0.000720131
299	MTCL1	1.33439908	0.000770782
300	CD3D	1.551103503	0.000780287
301	LOC102659288	1.718613694	0.000781909
302	TLR2	1.493890987	0.000787927
303	PLEKHO1	1.38455673	0.000809357
304	IFI27	1.400569684	0.000824209
305	SACS	1.28199968	0.000829207
306	DTL	1.384132681	0.00085602
307	NEFL	1.569685585	0.000875279
308	PRDX4	1.437031614	0.00088052
309	FKBP10	1.866119398	0.000909866
310	DOCK10	1.414346671	0.00092335
311	BTN3A3	1.158986703	0.000928817
312	GPR183	1.333572608	0.000939828
313	COL1A2	1.557722449	0.000950942
314	LAIR1	1.235084416	0.000966168
315	KIF20A	1.574020489	0.000978205
316	S100A9	1.371451541	0.000990662
317	PSMB10	1.34040881	0.001025741
318	CHSY1	1.097622664	0.001043644
319	TCIRG1	1.263144797	0.00107403
320	CD1D	1.289288143	0.001086424
321	COL15A1	1.260997221	0.001092594
322	C1S	1.480982039	0.001107489
323	NMB	1.275520888	0.00111141
324	TGM2	1.3915302	0.001128853
325	CD48	1.210728951	0.001143339
326	SPARC	1.234980554	0.00114981
327	BAZ1A	1.101393411	0.00118925
328	DCLK1	1.454028274	0.001202632
329	ITPR3	1.051937314	0.001229751
330	HCK	1.387856039	0.001236605
331	TUBB6	1.407860097	0.001236605
332	PDGFD	1.335936269	0.001263696
333	SPARCL1	1.188273911	0.001278368
334	ETS1	1.077219969	0.001292534
335	FCGR2A	1.103042677	0.001310866
336	ICAM1	1.158796078	0.001372675
337	SIRPA	1.117362768	0.001395197
338	RGS10	1.183889092	0.001402769
339	FLT1	1.142945645	0.001433382
340	PPFIA4	1.76607099	0.001473946
341	RAB42	1.249292905	0.00148982
342	RAD51AP1	1.346310347	0.001500299
343	PRIMA1	1.199765672	0.00151777
344	ELF4	1.192670457	0.001552904
345	HSPB8	1.181590107	0.001569416
346	GJC1	1.554185148	0.001574693
347	TNFAIP8	1.174049532	0.001594444
348	AQP9	1.232587349	0.001602856
349	TNFRSF1B	1.179890879	0.001611303
350	KDELC1	1.103848968	0.001619785
351	GRAMD4	1.196489422	0.001636855
352	MLKL	1.189232986	0.001636855
353	ALOX5	1.533510899	0.001651474
354	RAB31	1.215851731	0.001706557
355	UHRF1	1.495120299	0.001723766
356	ARPC1B	1.210306302	0.001742275
357	HES4	1.238539383	0.001859714
358	ELMO1	1.119256566	0.001881497
359	PTPRE	1.201270415	0.001881497
360	CD37	1.15039167	0.001900703
361	EDNRA	1.044188569	0.001979078
362	CYBB	1.337794488	0.002003373
363	FCGR1A	1.478057529	0.002012602
364	CRIP1	1.267385728	0.002019209
365	SH2B3	1.158709585	0.002080603
366	MET	1.132249785	0.002090977
367	TGFB1	1.170967925	0.002172368
368	GPR4	1.230820916	0.00221867
369	RNF149	1.001982867	0.00221867
370	PGF	1.052754274	0.002258497
371	GZMB	1.401023425	0.00227865
372	FAM26F	1.332404833	0.002369602
373	PGBD5	1.124869487	0.00240741
374	INPP5D	1.088117338	0.002409995
375	RHBDF2	1.353413948	0.002516411
376	EOMES	1.135295675	0.002561005
377	CFD	1.355410295	0.002577108
378	RP11-38P22.2	1.13024557	0.002602372
379	GZMH	1.278630797	0.002640437
380	LOC100132891	1.154326225	0.002642557
381	IKBIP	1.191117071	0.002680823
382	PRC1	1.476894044	0.002701185
383	GNLY	1.216158821	0.002742248
384	TPX2	1.328109718	0.002742248
385	PIK3CG	1.084031329	0.00276295
386	CD247	1.160245659	0.002868182
387	PABPC4L	1.073371503	0.002868182
388	HAPLN1	1.078848019	0.002932712
389	LINC01094	1.166311847	0.002935215
390	ADA	1.315802729	0.002976318
391	EZH2	1.361802416	0.002998299
392	SPINK13	1.30615917	0.003020397
393	ISG15	1.288277575	0.003076998
394	FBXL16	1.059118863	0.003087409
395	MNDA	1.419456591	0.003087409
396	FCGR1B	1.518133186	0.003132683
397	TRPA1	1.077401294	0.003155502
398	RRAD	1.205721222	0.003271423
399	ARHGAP9	1.052882659	0.003318652
400	FUT11	1.209546083	0.003318652
401	OLFML2A	1.453983517	0.003388695
402	C5AR1	1.150678875	0.00341469
403	PTTG1	1.337609277	0.003430006
404	DUSP5P1	1.327537495	0.003637894
405	HSPA6	1.083907979	0.003714639
406	TAGLN2	1.080282843	0.003731415
407	CCDC109B	1.229660971	0.003747835
408	ASAP1	1.000475017	0.003764313
409	KIAA0101	1.327977031	0.003792561
410	CX3CR1	1.225283272	0.003814088
411	COL5A1	1.138855994	0.003898193
412	MEF2C	1.055379627	0.004018381
413	ARHGEF6	1.073464387	0.004053249
414	FAM49A	1.156203821	0.00406094
415	PRF1	1.002512543	0.004228472
416	IFI44	0.920638352	0.004285421
417	TNFRSF10B	1.136230641	0.004359319
418	ANXA4	1.183463764	0.004433904
419	RP1-93H18.6	1.159273761	0.004598664
420	TLR8	1.186883641	0.004715384
421	FERMT3	0.994697122	0.004761369
422	MTHFD2	1.196101874	0.004782021
423	FCGR2B	1.384770417	0.004923047
424	CEBPB	1.205679019	0.004963933
425	LDHA	1.221294495	0.005130149
426	GGTA1P	1.070570933	0.005308115
427	SLAMF8	1.163272854	0.005341638
428	STK39	1.125383799	0.005387625
429	DIAPH2	1.171106102	0.005475664
430	CPA3	1.087832404	0.005615396
431	LPAR5	1.079902024	0.005685401
432	SEZ6L2	0.972820297	0.005718752
433	CSF2RB	1.199032388	0.005756039
434	FSTL1	1.07084449	0.005839162
435	ERO1L	1.270094384	0.005932924
436	EMILIN2	0.879643439	0.005935427
437	PLP2	1.155558458	0.006099843
438	NLRC5	0.980834999	0.006156023
439	VSIG1	1.247063278	0.006193361
440	SIPA1L2	0.902029683	0.00626853
441	ARHGDIB	1.268331053	0.006344657
442	ABCC1	1.050890719	0.006369555
443	CCL28	1.246082429	0.006420855
444	HLA-DRA	1.147642919	0.006459353
445	MIR155	1.270362124	0.006555284
446	FAM129A	1.188076064	0.006575854
447	CHST11	1.018484234	0.006813428
448	UBE2L6	1.12678295	0.006883804
449	CHSY3	1.024740563	0.007307203
450	ANXA1	1.024913418	0.007520419
451	HLA-DMB	1.276086444	0.007606957
452	ZC3HAV1L	1.052427585	0.007694216
453	CCL4	1.379048156	0.007706939
454	CELF2	0.947157983	0.008233103
455	CMC4	1.048871803	0.008371022
456	NCF2	1.274991709	0.008529448
457	LCP2	1.19580435	0.008716412
458	NUF2	1.122977626	0.008716412
459	CCDC102B	1.164480322	0.008750661
460	PLEK	1.169005257	0.009092048
461	HLA-G	1.1500093	0.009191333
462	SIGLEC10	1.125935346	0.009191333
463	SLC16A1	1.169444545	0.009241014
464	PPP1R18	1.127477758	0.009392257
465	ABCA12	1.106832988	0.009434382
466	ITGA4	1.350486001	0.009434382
467	COL21A1	1.239841119	0.00961961
468	NMI	1.071189097	0.009647863
469	CD44	1.007485987	0.009803621
470	DLGAP5	1.137930637	0.009807158
471	TOX2	1.02891922	0.009908467
472	BCL2A1	1.273512911	0.009997036
473	CD300LF	1.320925368	0.010090237
474	JAG2	0.997132074	0.010105031
475	CARD16	1.01600108	0.010189258
476	TMCC1	1.050049861	0.010189258
477	RRM2	1.418228648	0.010286251
478	BTN3A1	1.009920106	0.010504608
479	BTN3A2	1.099308472	0.010665251
481	GPR34	1.104656453	0.010832701
482	HLA-F	1.198797372	0.010832701
483	MCAM	1.261056126	0.011083569
484	SHMT2	0.939760866	0.012364592
485	FCGR3B	1.139461405	0.012488557
486	IL4R	1.165609638	0.01264858
487	BIN2	1.051849558	0.01335005
488	RP11-274H2.5	1.257303312	0.013477142
489	FPR1	0.98377623	0.013578773
490	VAV1	1.223726556	0.013668209
491	CXCL5	1.057541835	0.014063378
492	PPP1R3B	1.089292074	0.014063378
493	CXorf36	1.082113193	0.014251221
494	DNAH11	1.279365269	0.01431537
495	SLC27A3	1.012662211	0.014492873
496	TTK	1.025821464	0.01491107
497	LPPR5	1.126910438	0.014947338
498	KRBA1	1.068525187	0.01501827
499	COL8A1	1.213905893	0.015034761
500	VNN2	1.043147976	0.015160861
501	PCSK6	0.939373211	0.015313151
502	MYO1F	1.025802863	0.015594482
503	CRTAM	1.376443043	0.015663024
504	CALCRL	0.958112955	0.015665684
505	LAMP3	1.068126591	0.015790648
506	SSPN	0.958996666	0.015814606
507	HLA-DQA1	1.16796095	0.015918933
508	YWHAH	1.15958333	0.016036957
509	HIGD1B	1.419427811	0.01634327
510	NFE2L3	0.997358685	0.016564511
511	MIR7110	1.038247563	0.016640881
512	1-Mar	0.942578839	0.01687151
513	PBK	1.035182783	0.016969148
514	IL4I1	1.133225609	0.017047923
515	MIR1204	1.093058581	0.017047923
516	CLEC4A	0.988010142	0.01737404
517	KIF2A	0.973603099	0.017397436
518	LGALS9	0.899195154	0.017656879
519	MIR210HG	1.248346078	0.017766858
520	PCDHB14	0.945829375	0.017817048
521	CENPA	1.121345507	0.017923374
522	MALL	0.992550146	0.017978258
523	AOAH	1.142700504	0.018119086
524	E2F8	1.101307289	0.018131671
525	PSORS1C3	1.164200559	0.018967598
526	GAL3ST4	1.018783872	0.019051768
527	ERV3-2	1.211044345	0.019476642
528	SLC9A9	0.920609727	0.019476642
529	HSPG2	0.935315668	0.019562425
530	INSIG2	1.148098314	0.019572124
531	XCL1	1.156921441	0.019626451
532	UBE2C	1.170367654	0.01969216
533	HMOX1	0.916824665	0.020082826
534	PLXDC1	1.009215143	0.020613079
535	FHL1	1.025137517	0.020792038
536	TMSB10	1.076946725	0.02106256
537	EMB	0.829674194	0.021153292
538	FBLN2	0.924667269	0.021296379
539	ANO4	0.929874067	0.021335594
540	ANKRD20A12P	1.129325812	0.02145146
541	CCR5	1.187923342	0.021607255
542	CD84	1.145224123	0.021763764
544	FOXJ3	0.970238222	0.022076071
545	LILRB2	1.233107781	0.022614482
546	THBS2	1.017197885	0.022643371
547	CD97	1.111929225	0.022738925
548	HPCAL1	1.008458499	0.022930898
549	C1R	1.013429107	0.023027318
550	ITK	0.941072691	0.023041703
551	ABCA1	0.869272082	0.023124027
552	KLHL6	0.919554178	0.024107168
553	CLIC2	1.118749397	0.024812903
554	EMR2	1.014320799	0.024914914
555	AFAP1L1	0.886309423	0.025017223
556	ITGAX	0.846882716	0.025045886
557	HCP5	0.933517751	0.025119833
558	LOC101928554	1.061028435	0.025390225
559	MCTP1	0.959345195	0.025951561
560	APOBEC3C	1.120851903	0.026618873
561	CSF2RA	1.091161326	0.026690194
562	ASPM	1.144345976	0.02715668
563	CDH4	0.832749895	0.027235755
564	SCN4B	0.981557157	0.027337457
565	FYB	0.9402082	0.027563754
566	LOC154761	0.922867378	0.027884329
567	SPI1	1.107839082	0.028005455
568	HAVCR1	0.963833416	0.028624129
569	ERAP2	0.845240788	0.028677436
570	ACTG2	1.082376804	0.02879054
571	RNF145	0.791169592	0.02879054
572	EIF4EBP1	1.096697508	0.028998609
573	CALU	0.813845196	0.0290177
574	APOBEC3G	0.810239108	0.029566081
575	DEGS1	1.032400021	0.030055747
576	NRP2	0.892722425	0.030289965
577	HSF4	1.050896686	0.030333495
578	LILRB1	0.872093551	0.030917184
579	CXCL16	0.908227105	0.031000416
580	COLGALT1	1.013958589	0.031239845
581	FGF11	0.873585192	0.031507875
582	EVA1C	0.88641671	0.031844171
583	SLC39A14	0.987874454	0.032704134
585	TNFRSF4	0.885702225	0.032828319
586	TNFSF9	0.877327016	0.032913553
587	RBP7	0.893796538	0.033454277
588	LRRC25	0.874118616	0.034093024
589	MYADM	0.919755599	0.034344804
590	TMEM140	0.842629223	0.034344804
591	MAP4K4	0.907449284	0.034473382
592	SEC24D	0.941669377	0.035121405
594	RAP2B	0.95635962	0.035646013
596	FGR	0.83286365	0.036176158
597	PREX1	0.852737237	0.036846676
598	LINC01127	1.124231796	0.037125009
599	SOX11	1.153482818	0.037125009
600	LGI4	1.049490131	0.038352767
601	SLC2A14	1.036786068	0.039153212
602	CD96	1.056565517	0.039192399
603	SAMHD1	0.830873057	0.04099482
604	SRGN	1.074770493	0.042531811
605	PLAC8	1.10482936	0.042831384
606	RACGAP1	1.045046845	0.042837841
607	OAS2	0.879102698	0.043586838
608	NOD2	1.03812088	0.043856837
610	PLXND1	0.87826668	0.044044603
611	CES4A	0.90282953	0.044345564
612	EBF2	0.777526915	0.044345564
613	LST1	0.892119434	0.044970305
614	LY6E	0.901132425	0.044970305
615	HLA-E	0.944000797	0.04575215
616	HK1	0.888522112	0.046702973
617	CD27	1.065814533	0.046862787
618	BTK	0.927456066	0.047094037
619	C16orf54	0.835891088	0.047349
620	YEATS2	0.895870451	0.047349
621	STMN3	0.841081619	0.047829788
622	ATHL1	0.972313934	0.048318526
623	WIPF1	0.815375592	0.048636653
624	LOC100509445	0.859681498	0.049157723
625	JAZF1	0.784646389	0.049306548
626	DPEP2	0.846589505	0.049862566
1100	UMOD	-7.04621403	1.73E-17
2100	KNG1	-6.242020783	5.67E-15
3100	CLDN8	-4.930879986	8.09E-13
4100	HPD	-5.468292008	3.76E-12
5100	SERPINA5	-4.279000112	4.14E-12
640	CALB1	-5.665680741	8.49E-12
710	DIO1	-5.120901299	3.15E-11
810	CLCNKB	-4.277995249	3.52E-11
910	EGF	-3.77020205	6.62E-11
1010	NPHS2	-5.291346275	1.04E-10
1110	AFM	-4.069777567	1.20E-10
1210	AZGP1	-3.305874458	1.38E-10
1310	ALB	-4.701237166	1.39E-10
1410	ATP6V0A4	-4.522828677	1.60E-10
1510	KCNJ1	-4.914006168	1.84E-10
1610	MAL	-3.699311571	2.18E-10
1710	SLC22A6	-3.998698965	2.29E-10
1810	TMEM52B	-4.29101748	2.39E-10
1910	PCK1	-3.763090987	2.40E-10
2010	AQP2	-4.340599704	4.19E-10
2110	ACSF2	-3.585113812	4.37E-10
2210	SLC12A3	-3.696475522	4.57E-10
2310	HSD11B2	-3.685210601	5.20E-10
2410	ALDOB	-4.675502536	5.45E-10
2510	DPEP1	-4.355912474	5.90E-10
2610	XPNPEP2	-4.706432731	8.49E-10
2710	SLC22A8	-4.645754759	9.12E-10
2810	HRG	-3.531140733	9.17E-10
2910	FGF9	-3.418926576	1.33E-09
3010	FAM151A	-3.905748339	1.45E-09
3110	CYP4F3	-3.502223087	1.49E-09
3210	SFRP1	-3.944786673	1.59E-09
3310	ESRRG	-2.920836348	1.65E-09
3410	SLC13A3	-4.21561165	1.65E-09
3510	G6PC	-3.564332424	3.21E-09
3610	DEFB1	-3.141694	4.36E-09
3710	DDC	-2.984243382	4.49E-09
3810	SLC47A2	-3.738286785	4.76E-09
3910	ALDH6A1	-3.19876706	5.20E-09
4010	HAO2	-3.193548267	5.51E-09
4110	UPP2	-3.381389906	5.85E-09
4210	ASS1	-2.799497423	8.14E-09
4310	FXYD4	-4.049823293	8.63E-09
4410	SLC12A1	-5.277346666	8.63E-09
4510	ABAT	-3.029968424	9.79E-09
4610	OGDHL	-3.017223244	1.01E-08
4710	ATP6V1B1	-3.459492278	1.58E-08
4810	ENPP6	-3.753008564	1.64E-08
4910	PLG	-3.971402457	1.86E-08
5010	SLC13A1	-3.18676073	2.00E-08
5110	SLC34A1	-3.821586766	2.00E-08
5210	EFHD1	-2.627973148	2.45E-08
5310	PVALB	-3.620705645	3.47E-08
5410	SOSTDC1	-3.107461336	3.85E-08
5510	GLYAT	-2.581369197	3.93E-08
5610	TCF21	-2.71942126	3.93E-08
5710	FABP1	-3.990620818	4.23E-08
5810	DCXR	-2.646844247	4.82E-08
5910	LRRC19	-2.65012337	5.22E-08
6010	TSPAN8	-3.22808918	5.33E-08
6110	ALDH4A1	-2.716668062	5.87E-08
6210	CYP4F2	-3.731453866	6.25E-08
6310	MIOX	-3.028153756	8.65E-08
642	SLC44A4	-2.246680399	9.18E-08
652	TMPRSS2	-2.866966372	1.00E-07
6610	PCP4	-3.358574434	1.08E-07
675	CRYAA	-3.621366383	1.17E-07
685	PTH1R	-3.420118451	1.36E-07
691	SCNN1A	-2.971215579	1.73E-07
701	PIPOX	-3.006986761	1.79E-07
711	TYRP1	-2.908639076	1.97E-07
721	TFCP2L1	-3.289078135	1.98E-07
731	PCK2	-2.545293881	2.02E-07
741	IYD	-3.033682009	2.26E-07
751	FMO1	-2.324937978	2.29E-07
761	CTXN3	-3.393424821	2.34E-07
771	MTTP	-2.811835775	2.44E-07
781	C7	-3.263841668	2.65E-07
791	DPYS	-2.32264535	2.71E-07
801	VTCN1	-2.656611559	2.73E-07
811	GSTM3	-2.279848858	2.79E-07
821	SLC22A12	-3.364519196	3.09E-07
831	FBP1	-2.734895209	3.14E-07
841	CYP4A11	-3.198444974	3.84E-07
851	SLC7A9	-2.395183962	3.90E-07
861	GGT6	-2.92447647	5.94E-07
871	TMEM213	-3.330503629	6.08E-07
881	SORD	-2.273602991	6.11E-07
891	TACSTD2	-2.698340467	6.43E-07
901	SCNN1G	-3.230098689	6.49E-07
911	PRODH2	-2.818654811	6.78E-07
921	CDH16	-2.232142096	7.60E-07
931	PLCL1	-2.326402747	7.79E-07
941	AOC1	-1.94746393	8.09E-07
951	DAO	-2.899906202	8.51E-07
961	SLC22A7	-2.890654333	8.94E-07
971	SLC16A9	-2.661189035	1.03E-06
981	BHMT	-2.329065579	1.07E-06
991	ALDH8A1	-2.200110208	1.21E-06
1001	EPCAM	-2.334413456	1.31E-06
1011	PPP1R1A	-2.193375384	1.31E-06
1021	AGMAT	-2.617970281	1.39E-06
1031	GK	-1.773294456	1.40E-06
1041	LPPR1	-3.160124823	1.54E-06
1051	SLC7A8	-2.757543262	1.59E-06
1061	SLC5A2	-2.7631268	1.70E-06
1071	CLCNKA	-2.757028894	1.88E-06
1081	EPHX2	-1.957283729	1.89E-06
1091	MUC15	-3.062641162	2.07E-06
1101	ACPP	-2.932823833	2.10E-06
1111	ANK2	-2.404088902	2.17E-06
1121	CWH43	-2.517586244	2.79E-06
1131	GLDC	-2.385124163	2.89E-06
1141	GATA3	-2.15739175	3.06E-06
1151	RAB25	-2.933513262	3.24E-06
1161	HSPA2	-1.892807974	3.28E-06
1171	RALYL	-3.589298131	3.56E-06
1181	GRB14	-1.887029178	3.61E-06
1191	PSAT1	-2.652159875	3.69E-06
1201	HEPACAM2	-3.311345634	4.02E-06
1211	DUSP9	-2.389371573	4.46E-06
1221	ATP6V0D2	-2.902594519	4.53E-06
1231	KLK6	-1.962528414	4.59E-06
1241	TFAP2B	-2.510449252	4.66E-06
1251	SLC7A13	-3.478304849	4.71E-06
1261	RHCG	-3.077225637	4.83E-06
1271	KLK7	-1.704808609	4.90E-06
1281	CYP8B1	-2.179675681	5.35E-06
1291	ERP27	-2.644485886	5.44E-06
1301	TUBB2B	-2.182553696	5.54E-06
1311	DMRT2	-2.516432221	5.70E-06
1321	OLFM4	-2.820739122	5.77E-06
1331	REEP6	-2.345515895	6.02E-06
1341	CLDN16	-2.659461663	6.12E-06
1351	HPGD	-2.384956873	6.33E-06
1361	ALAD	-1.868408851	6.37E-06
1371	BBOX1	-2.079087394	6.54E-06
1381	SLC4A1	-2.539177396	6.76E-06
1391	HMGCS2	-2.424161847	6.95E-06
1401	CRHBP	-2.784127112	7.32E-06
1411	SH3GL2	-3.107838096	7.59E-06
1421	TMEM178A	-2.511610595	8.18E-06
1431	LDHD	-2.406535754	8.57E-06
1441	FGF1	-2.792126701	9.59E-06
1451	ADH6	-2.617753458	9.98E-06
1461	SLC5A12	-2.240069025	1.03E-05
1471	HOGA1	-2.221705097	1.04E-05
1481	SLC23A1	-2.20601952	1.16E-05
1491	FCAMR	-2.609164134	1.17E-05
1501	SLC27A2	-2.204409266	1.19E-05
1511	TMEM207	-2.192935747	1.21E-05
1521	AOX1	-2.164578193	1.23E-05
1531	PIGR	-2.859276532	1.31E-05
1541	IL17RB	-2.129560411	1.41E-05
1551	SLIT2	-2.101900065	1.49E-05
1561	LOC101929036	-2.565804961	1.55E-05
1571	AGXT2	-2.296523584	1.56E-05
1581	SUSD2	-2.318474222	1.56E-05
1591	ANGPTL3	-2.603938181	1.56E-05
1601	CPN2	-2.539934802	1.60E-05
1611	CLSTN2	-2.301316784	1.62E-05
1621	APOM	-2.272036272	1.71E-05
1631	ACOX2	-2.285078406	1.76E-05
1641	SCNN1B	-2.303402523	1.81E-05
1651	MME	-2.004562173	1.83E-05
1661	LINC00645	-2.624054258	1.84E-05
1671	PEPD	-2.035056933	1.88E-05
1681	KCNJ10	-2.629311907	1.90E-05
1691	WNK4	-2.074462541	1.93E-05
1701	S100A2	-2.30880487	2.06E-05
1711	SLC6A19	-2.639736769	2.18E-05
1721	CYP27B1	-2.433147657	2.26E-05
1731	SOST	-2.830888607	2.33E-05
1741	MT1G	-2.634104515	2.43E-05
1751	NOX4	-1.98363911	2.59E-05
1761	AGPAT9	-2.469967217	2.67E-05
1771	LPA	-3.050328259	2.71E-05
1781	HADH	-1.956333828	2.75E-05
1791	MAN1C1	-1.974905397	2.86E-05
1801	PCSK1N	-2.225870316	2.93E-05
1811	ATP1A1	-1.620877356	2.99E-05
1821	KL	-1.848843233	3.22E-05
1831	RDH12	-2.183313778	3.37E-05
1841	RBP4	-2.061831708	3.45E-05
1851	GGACT	-2.097329446	3.49E-05
1861	SLC30A2	-2.105071511	3.70E-05
1871	SLC26A7	-2.702129309	3.74E-05
1881	AIF1L	-2.056540749	3.79E-05
1891	CLDN10	-1.863173136	4.06E-05
1901	SFXN2	-1.976409927	4.10E-05
1911	ERICH4	-2.046365498	4.19E-05
1921	DACH1	-1.872724179	4.34E-05
1931	ELF5	-2.043724181	4.39E-05
1941	CHL1	-2.448428483	4.43E-05
1951	FAM169A	-2.038210134	4.43E-05
1961	MECOM	-1.626679762	4.62E-05
1971	PROZ	-2.259234604	4.99E-05
1981	TCEAL2	-2.364286406	5.10E-05
1991	FAM3B	-2.702948077	5.17E-05
2001	MPPED2	-1.82005444	5.28E-05
2011	MT1F	-2.079042981	5.45E-05
2021	ETNPPL	-1.874868612	5.55E-05
2031	PDE1A	-1.742434176	5.90E-05
2041	MST1L	-1.906376235	5.99E-05
2051	TSPAN1	-1.827773585	6.12E-05
2061	NAPSA	-2.145698584	6.78E-05
2071	PPP1R16B	-1.411114751	6.82E-05
2081	ATP6V1G3	-2.97423434	6.87E-05
2091	NDNF	-2.143899769	7.06E-05
2101	UGT3A1	-1.972659793	7.06E-05
2111	ANXA9	-1.995746368	7.20E-05
2121	ABCA8	-1.745445813	7.42E-05
2131	FOLR1	-1.749462808	7.42E-05
2141	GPC5	-2.697165226	7.49E-05
2151	CYP17A1	-2.55447535	7.57E-05
2161	IGSF11	-2.611698532	7.57E-05
2171	ADH1C	-2.383164417	7.72E-05
2181	SLC51B	-2.274285282	7.87E-05
2191	ATP6V1C2	-2.472025144	7.95E-05
2201	SLC7A7	-1.809140648	7.95E-05
2211	WDR72	-2.184194015	7.95E-05
2221	CYP4A11	-1.900311593	8.56E-05
2231	ERBB4	-2.662183186	8.85E-05
2241	FLJ22763	-2.268718964	8.86E-05
2251	ACAA1	-1.8614057	9.73E-05
2261	SUCNR1	-2.371001439	9.90E-05
2271	DNER	-2.088831777	0.00010686
2281	QPRT	-1.740084177	0.000109858
2291	PROC	-2.205596324	0.000110872
2301	CLIC5	-2.424286592	0.000112054
2311	BPHL	-1.746814268	0.000121425
2321	PLCXD3	-2.041135193	0.000121425
2331	FREM2	-1.907798809	0.000122522
2341	CA10	-2.130283547	0.000123628
2351	FBLN5	-1.882730267	0.000126992
2361	SLC36A2	-1.906693687	0.000127791
2371	MT1H	-2.628241203	0.00013159
2381	AKR7A3	-1.678113769	0.00013276
2391	GPC3	-2.197863282	0.000135039
2401	MTURN	-1.773744418	0.000139954
2411	ETNK2	-1.98368596	0.000144919
2421	SCN2A	-1.886650201	0.000144919
2431	WFDC2	-1.462429905	0.000147507
2441	APOH	-2.058934944	0.000151321
2451	NRK	-2.244399106	0.000156307
2461	PRLR	-2.178930407	0.000156603
2471	GABARAPL1	-1.42974218	0.000157046
2481	SLC39A5	-2.074422686	0.000166197
2491	NPHS1	-2.583451729	0.000166518
2501	SLC17A1	-2.10661335	0.000169022
2511	SUGCT	-1.610293559	0.000169022
2521	PBLD	-1.759033988	0.000170448
2531	TST	-1.68846426	0.000176251
2541	KCNJ15	-1.936974576	0.000180705
2551	ABCB1	-1.737851394	0.000196201
2561	GPD1L	-1.574164095	0.000197806
2571	IGFBP2	-1.561231147	0.000205992
2581	ABHD14A-ACY1	-1.828456825	0.000206183
2591	DNAJC12	-1.799452042	0.000211031
2601	PHYHD1	-1.935429349	0.000211031
2611	GC	-2.125540094	0.000214444
2621	LOC284578	-2.180978958	0.00022957
2631	SAT2	-1.563475813	0.000237711
2641	ACADSB	-1.690284953	0.00023958
2651	GPD1	-2.107991073	0.00023958
2661	CEL	-2.015322102	0.000249102
2671	ACSM2B	-1.855416197	0.000251042
2681	SLC22A11	-1.7305743	0.000256934
2691	PPAPDC1A	-2.016684867	0.000259647
2701	CHGB	-1.813674848	0.000260923
2711	NAT8B	-1.969426075	0.000262935
2721	ACSM3	-1.626785438	0.000266997
2731	PC	-1.939887242	0.000269047
2741	FLRT3	-1.608426424	0.000279482
2751	AP1M2	-1.611708854	0.000281607
2761	TINAG	-1.712436604	0.000281607
2771	ANK3	-1.436124323	0.000283745
2781	AQP1	-1.674482704	0.00028806
2791	HYAL1	-1.573071933	0.00028806
2801	TMEM30B	-1.673085203	0.00029389
2811	NELL1	-1.992766918	0.000296844
2821	CRYM	-1.490873466	0.000310418
2831	ST6GALNAC2	-1.525249729	0.000324478
2841	RNF212B	-2.092943769	0.00033085
2851	FMO5	-1.96756163	0.00034903
2861	PCCA	-1.354990101	0.000361845
2871	RENBP	-1.551214025	0.00038585
2881	SLC13A2	-2.702713084	0.000391606
2891	HS6ST2	-2.58523127	0.000396772
2901	RGN	-1.598289196	0.00039972
2911	DHDH	-1.830850545	0.000402541
2921	CNTN3	-2.517557538	0.000406585
2931	SMIM24	-1.956506862	0.000406585
2941	SHISA3	-1.751055442	0.00041167
2951	PTPRD	-1.799326081	0.000416803
2961	ESRP1	-1.723195538	0.000443179
2971	PRSS8	-1.533075332	0.00044986
2981	TMEM72	-1.833748854	0.000459586
2991	NTNG1	-1.62719537	0.000462351
3001	SLC16A10	-1.44216559	0.000468698
3011	EMX1	-1.547403666	0.0004816
3021	DCN	-2.038198232	0.000482154
3031	CGN	-1.47527158	0.000488155
3041	SELENBP1	-1.630915883	0.000488155
3051	FMO4	-1.605596816	0.000504853
3061	PRR15L	-1.791827641	0.000504853
3071	RP11-999E24.3	-2.117619431	0.000511011
3081	MT1E	-1.671140495	0.000511657
3091	CUBN	-1.765743254	0.000521999
3101	KLHL3	-1.598261791	0.000532506
3111	STAP1	-1.637134489	0.000614341
3121	C16orf89	-2.006794399	0.000628192
3131	SLC23A3	-1.531795465	0.000655341
3141	EHF	-2.272227635	0.000661182
3151	CTSV	-1.54452458	0.000663703
3161	GRHL2	-1.677698107	0.000667915
3171	DHRS11	-1.366915256	0.000676403
3181	ENTPD5	-1.492223326	0.000684976
3191	PTGDS	-1.827271198	0.00070238
3201	GALM	-1.453852105	0.000738236
3211	NAP1L2	-1.789709746	0.000738236
3221	TUBAL3	-2.198969253	0.000747451
3231	NR3C2	-1.457949043	0.000770782
3241	MGAM	-1.576735483	0.000794717
3251	CR2	-1.907391345	0.000829996
3261	TMEM174	-2.085386866	0.000834229
3271	PARM1	-1.586431384	0.000844346
3281	CYP24A1	-1.815943219	0.000847279
3291	CA4	-1.708878503	0.00086487
3301	FREM1	-1.751735394	0.000885786
3311	GBA3	-1.546832419	0.000901734
3321	PIK3C2G	-1.88246562	0.000909866
3331	LOC101929040	-1.829082537	0.000916275
3341	PAPPA	-1.848104391	0.000945372
3351	PAH	-1.554236404	0.00096105
3361	ASB9	-1.381395028	0.00096216
3371	CRYL1	-1.291596807	0.000996442
3381	SCIN	-1.49461897	0.000996442
3391	TOX3	-1.686345424	0.001005102
3401	PPARGC1A	-1.644256193	0.001015014
3411	KLK1	-1.57361996	0.001024997
3421	GGH	-1.59095916	0.001031681
3431	FTCD	-1.934572001	0.00104518
3441	ACE2	-1.630429935	0.001049666
3451	NQO2	-1.34761948	0.00107403
3461	GPT2	-1.388775423	0.00108019
3471	PAQR5	-1.351482406	0.001086378
3481	MCOLN3	-1.617982617	0.001092594
3491	PDZD3	-1.514160453	0.001107489
3501	SLC2A12	-1.539789413	0.001128853
3511	IRX2	-1.606612655	0.00115052
3521	ARHGAP24	-1.341096005	0.001162841
3531	CTSH	-1.38970331	0.001175987
3541	PNP	-1.314626302	0.001182604
3551	TSPAN33	-1.440682612	0.001202632
3561	SULT1C2	-1.452455716	0.001250405
3571	MSRA	-1.60851229	0.001278368
3581	ATP6V0E2	-1.295680634	0.001285436
3591	MAP7	-1.148343176	0.001287061
3601	LOC100505985	-1.890799998	0.001303555
3611	FUT6	-1.58550584	0.001306823
3621	C2orf40	-1.669082893	0.001335046
3631	RASL11B	-1.904684587	0.001347258
3641	CYP4F2	-1.973156249	0.001381391
3651	TREH	-2.127612297	0.001384388
3661	CYP2B6	-2.154228453	0.001409556
3671	APOD	-1.236833921	0.001410374
3681	ECHS1	-1.510649228	0.001410374
3691	LAD1	-1.795218464	0.00142568
3701	PRAP1	-1.580838904	0.001447936
3711	IDNK	-1.392041645	0.001464519
3721	ASPDH	-1.472514006	0.001513604
3731	ANXA3	-1.48720626	0.001577724
3741	TM7SF2	-1.384426076	0.001602856
3751	TYRO3	-1.223072977	0.001611303
3761	SLC5A11	-2.024409932	0.001619785
3771	MRO	-1.714646262	0.001637288
3781	KCNK5	-1.378895979	0.001645443
3791	RASD1	-1.424036934	0.001706557
3801	PDGFRA	-1.563246024	0.001723766
3811	CSDC2	-1.591508045	0.001815477
3821	F11	-1.69619069	0.001852975
3831	UPK1B	-1.401124703	0.001859714
3841	RERGL	-1.500327017	0.001871952
3851	TMC4	-1.479682911	0.001890962
3861	TFAP2A	-1.629808108	0.001922594
3871	DMGDH	-1.317035821	0.001939579
3881	AGXT	-1.624219833	0.001969144
3891	CHRDL1	-1.767054666	0.001970769
3901	LINC00948	-1.730928993	0.002012602
3911	ACMSD	-1.32808331	0.002019209
3921	CORO2B	-1.360674631	0.002103564
3931	RAPGEF3	-1.190429926	0.00213288
3941	PANK1	-1.304117728	0.002196972
3951	AMDHD1	-1.392958604	0.002295944
3961	CAPN3	-1.557159491	0.002296728
3971	MPC1	-1.322427479	0.002307154
3981	SLC4A4	-1.258615028	0.002341043
3991	SLC26A4	-1.982700341	0.002351591
4001	PACRG	-1.508305114	0.002409995
4011	MT1X	-1.564828663	0.002445065
4021	SLC16A5	-1.20555352	0.002480536
4031	CASR	-1.731988186	0.002492449
4041	C1orf116	-1.277950333	0.002504407
4051	ACOT11	-1.445656831	0.002516411
4061	CCDC64	-1.577790719	0.002552692
4071	GDPD3	-1.444356055	0.002552692
4081	SPINK1	-1.995935068	0.002561005
4091	SLC22A13	-1.983532157	0.002683145
4101	COLEC11	-1.304434614	0.002701185
4111	MFSD4	-1.766766937	0.002701185
4121	CMTM4	-1.252801636	0.002727487
4131	TGFBR3	-1.245198995	0.002740324
4141	GPHN	-1.296143359	0.002753208
4151	PROM1	-1.570226634	0.002805221
4161	CYFIP2	-1.253655397	0.002898101
4171	RBP5	-1.351304746	0.002898101
4181	SOWAHA	-1.747311381	0.002935215
4191	SCD5	-1.22630885	0.002976318
4201	C11orf54	-1.269234881	0.002993383
4211	ANO5	-1.54184184	0.003064952
4221	CDH3	-1.703986787	0.003087409
4231	FOLR3	-1.444099639	0.003109986
4241	LINC01187	-1.692698256	0.003111531
4251	PHGDH	-1.568102359	0.003119489
4261	ARG2	-1.346573832	0.003132683
4271	ECI2	-1.226600718	0.003148072
4281	CYP2B6	-2.166686418	0.00315431
4291	GATM	-1.503558479	0.003155502
4301	PP7080	-1.680787165	0.00316244
4311	ECHDC3	-1.290104635	0.00317686
4321	HIBCH	-1.309470626	0.003205854
4331	ANGPTL1	-1.355979671	0.003247993
4341	BMPR1B	-1.646870332	0.003247993
4351	PHYH	-1.33949626	0.003264467
4361	C9orf66	-1.537219975	0.003318652
4371	C5	-1.222043308	0.003353963
4381	MFSD3	-1.283185695	0.00338422
4391	HYKK	-1.401595239	0.003512568
4401	UCHL1	-1.609297034	0.003538736
4411	DDN	-1.987180243	0.003637894
4421	ACADM	-1.190401184	0.003650156
4431	HGD	-1.328419616	0.003698742
4441	PLLP	-1.212935079	0.003731415
4451	SUCLG1	-1.652198679	0.003845168
4461	LOC100130278	-1.7048344	0.003885415
4471	AMT	-1.22992705	0.00393224
4481	MAL2	-1.521369753	0.004141459
4491	PDZK1	-1.387074089	0.004141459
4501	TRHDE	-1.188104244	0.004213106
4511	GABRA2	-1.46434391	0.004342927
4521	FUT3	-1.263385159	0.004400994
4531	TMEM45B	-1.447152342	0.004400994
4541	ACAD8	-1.156022903	0.004415164
4551	HDHD3	-1.260802326	0.004433904
4561	RNF150	-1.50954474	0.004528539
4571	APOC3	-1.479817479	0.004548639
4581	STRA6	-1.326805429	0.004566833
4591	CKMT1A	-1.21196485	0.004638941
4601	LINC00472	-1.365009873	0.004663683
4611	GP2	-1.342295663	0.004699864
4621	SLC15A2	-1.510211074	0.004761369
4631	MYL3	-1.18461716	0.004801971
4641	C1orf210	-1.377199331	0.004823458
4651	TAC1	-1.692010875	0.004894034
4661	CKMT2	-1.501744869	0.004917696
4671	PLA2R1	-1.589547132	0.004981263
4681	ACSS2	-1.212700505	0.005130149
4691	FOXI1	-1.840223574	0.005138972
4701	SMTNL2	-1.263200838	0.005208467
4711	SLC4A9	-1.700148198	0.005241531
4721	WT1	-1.635461868	0.005341638
4731	PLAT	-1.255162109	0.005431504
4741	MYH10	-1.255118012	0.005453549
4751	LOC149703	-2.029901913	0.005456121
4761	SLC25A10	-1.343154372	0.005477271
4771	DNMT3L	-2.038930421	0.005586439
4781	TDGF1	-1.827927758	0.005586439
4791	SUOX	-1.19160375	0.005609833
480	DANCR	-1.177712522	0.005615396
4811	LOC727944	-1.828824699	0.005652345
4821	NAT8	-1.409461654	0.00572064
4831	PCCB	-1.22936943	0.005756039
4841	AZGP1	-1.544264387	0.005853075
4851	LOC101928047	-1.475988943	0.005853075
4861	ACY1	-1.299411158	0.005928032
4871	GDA	-1.217768668	0.005935427
4881	IRX1	-1.536463968	0.00598942
4891	NPNT	-1.413216182	0.00608184
4901	CRISP2	-1.325852296	0.00611885
4911	ACSM2A	-1.469450769	0.006230863
4921	PLXNB1	-1.29583087	0.006319835
4931	MYOM3	-1.118206804	0.006545994
4941	RP11-61L19.2	-1.416976128	0.006776049
4951	AQP6	-1.266774482	0.006893987
4961	INPP5J	-1.471805769	0.006934525
4971	ACAT1	-1.126127067	0.007098411
4981	SORCS1	-1.187031319	0.007139818
4991	TNNC1	-1.766164785	0.007154544
5001	RAP1GAP	-1.501890753	0.007235114
5011	CHDH	-1.68473617	0.007434598
5021	C14orf37	-1.634293021	0.007466955
5031	PTPRO	-1.294258299	0.007486436
5041	UGT2A1	-1.29403536	0.007520419
5051	TMPRSS4	-1.818015102	0.007650496
5061	KHK	-1.287249804	0.007744538
5071	LOC389332	-1.423751534	0.007788023
5081	PTGER3	-1.290703878	0.007870909
5091	WLS	-1.245040004	0.007890906
5101	QDPR	-1.270746237	0.008281605
5111	LINC00551	-1.384273073	0.008286074
5121	MUC13	-1.465187868	0.00851257
5131	LGALS2	-1.197544389	0.008560832
5141	CDH9	-1.573041677	0.008629221
5151	CLCN5	-1.208998446	0.008654853
5161	RNF152	-1.252529363	0.008702662
5171	RP1-78O14.1	-1.488517422	0.008804166
5181	GCGR	-1.438224189	0.008847235
5191	CHODL	-1.258540027	0.009092048
5201	RHBG	-1.976406774	0.00916086
5211	SHISA2	-1.480587853	0.00916086
5221	OTOGL	-1.675460471	0.009241269
5231	RP11-320H14.1	-1.872799831	0.009278017
5241	LOC101927244	-1.561504991	0.009342633
5251	PDZRN3	-1.066508821	0.009545024
5261	ZNF385B	-1.120869479	0.009596343
5271	C1orf168	-1.331680742	0.009751501
5281	KCNJ16	-1.183190779	0.009998144
5291	GMPR	-1.278830086	0.010281822
5301	ALDH1B1	-1.380563859	0.01049968
5311	ANPEP	-1.201686981	0.011002044
5321	HACL1	-0.982565105	0.011069247
5331	CALML3	-1.165203246	0.011173293
5341	GSTO2	-1.265386627	0.011288523
5351	STRIP2	-1.320389188	0.011580354
5361	GPR110	-1.854594973	0.011698599
5371	BHMT2	-1.192886399	0.011777778
5381	ADH1B	-1.797587982	0.011812808
5391	PNPLA3	-1.382403567	0.011817713
5401	ARSF	-1.209571328	0.011877597
5411	SLC26A9	-1.24056885	0.012364592
5421	ACO1	-1.230328453	0.012426463
543	MT1M	-1.22112148	0.012550875
5441	CTH	-1.262182214	0.012613418
5451	LEAP2	-1.105906266	0.01264858
5461	AQP11	-1.049433892	0.012739176
5471	USP2	-1.351993552	0.012802394
5481	DPP6	-1.095679549	0.012929507
5491	COL4A5	-1.378925755	0.01303679
5501	PKLR	-1.291013182	0.013186462
5511	SMIM5	-1.705573257	0.013316312
5521	PRR15	-1.464675596	0.013477142
5531	ZNF503	-1.175137205	0.013749819
5541	GOT1	-1.070731333	0.013795371
5561	RAB17	-1.179480807	0.01425739
5581	TTC38	-1.324636224	0.014526801
5591	LHX1	-1.321160024	0.014596291
5601	PFKFB2	-1.433597815	0.014735989
5611	TNNT2	-1.390226684	0.01501827
5621	NFASC	-1.222994339	0.015070397
5631	FBXO21	-1.013594522	0.015168368
5641	GLYATL1	-1.294351275	0.0152841
5651	VIP	-0.674853374	0.016094171
5661	CDKN1C	-1.204908096	0.016111572
5671	SLC2A2	-1.18263341	0.016261548
5681	SIM1	-1.432484609	0.016640881
5691	CEACAM1	-1.195157511	0.017577184
5701	KRT7	-1.15032288	0.017736834
5711	KLHL13	-1.226513862	0.017897522
5721	DNASE1	-1.243286404	0.018059254
5731	CXCL14	-1.164807453	0.018967598
5741	CPNE6	-1.24678705	0.019344633
5751	SERPINA4	-1.034623174	0.019648479
5761	FOXC1	-1.01558987	0.019821401
5771	NPY1R	-1.247867706	0.019873286
5781	ZNF667-AS1	-1.169407884	0.020082826
5791	GLRX5	-0.969765831	0.020116796
5801	PROM2	-1.52077233	0.020380795
5811	FECH	-0.954168496	0.020424435
5821	TMED6	-1.216633554	0.020792038
5831	LRRC2	-1.5683326	0.020835401
584	TMEM27	-1.315741866	0.020835401
5851	FRAS1	-1.018002932	0.020972108
5861	COBLL1	-1.275205008	0.02106256
5871	SUSD3	-1.080192909	0.021244303
5881	RP1-263J7.2	-0.66540014	0.021450894
5891	CHN2	-1.122131203	0.021796271
5901	PCDH9	-1.172074076	0.022237589
5911	ZGPAT	-1.029216081	0.022738925
5921	PM20D1	-1.265452542	0.022834767
593	ALDH1A2	-1.350839497	0.023368419
5941	GABRP	-1.223036804	0.023513773
595	BDH2	-1.06131715	0.023611939
5961	SLC5A10	-1.190838574	0.023809149
5971	CA2	-1.103831019	0.023845336
5981	ALDH1L1	-1.577552731	0.023908194
5991	LHPP	-1.077982456	0.024007534
6001	OXGR1	-1.21579788	0.024307323
6011	RANBP3L	-1.672790988	0.024366083
6021	RASSF10	-1.256391088	0.024534927
6031	GLYCTK	-1.052258737	0.024711192
6041	UQCRC1	-1.134392958	0.025200271
6051	LOC101929880	-1.148859209	0.025217685
6061	TTC36	-1.579939431	0.02530228
6071	RAB29	-0.951004884	0.025533278
6081	NR1I3	-1.243376183	0.026056891
609	LOC102723864	-1.202444374	0.026087826
6101	LOC101929480	-1.184497196	0.026618873
6111	DSP	-1.107655032	0.026802767
6121	CLCNKA	-1.43484317	0.02680362
6131	EFCAB11	-0.636592072	0.02680362
6141	NR0B2	-1.51964644	0.026976658
6151	ALDH5A1	-1.000590173	0.026996191
6161	TMEM252	-1.316939301	0.027235755
6171	2-Mar	-1.023434923	0.027563754
6191	FHIT	-1.035265178	0.027783979
6201	SLC9A2	-1.156716855	0.028228188
6211	LOC100130691	-1.395052502	0.028438035
6221	GAS1	-1.29478645	0.029186999
6231	ST3GAL1	-0.985336367	0.029296743
6241	SPTBN2	-1.240224032	0.029376156
6251	SPAG5	-1.12224561	0.029822821
627	SCN7A	-1.385494552	0.030172694
628	LRP1B	-1.17565394	0.030721845
629	MACROD1	-1.148210023	0.031000416
630	SHROOM3	-0.957722305	0.031119967
631	CNTN1	-1.33910256	0.031310198
632	FAM171A1	-1.138929914	0.031572284
633	KCNJ13	-1.136510581	0.031722646
634	DNASE1L3	-1.287290748	0.031844171
635	LOC101928303	-1.076332478	0.031905574
636	APEH	-1.15830703	0.03253755
637	LIME1	-1.044057913	0.032704134
638	RPS6KA6	-1.276301464	0.032710383
639	HIGD1A	-0.986496818	0.032983772
641	C8orf4	-1.316416007	0.033580479
643	NTN4	-0.972454231	0.034473382
644	PLA2G4F	-0.9705529	0.034861167
646	MPP7	-1.250421997	0.035626976
647	STK33	-1.165317005	0.036176158
648	SLC25A25	-0.998912099	0.036443317
649	SUSD4	-1.241498366	0.03698183
651	PDE12	-0.592426561	0.037497091
653	RP4-680D5.8	-1.233685882	0.037806493
654	VDR	-1.270457382	0.038352767
655	GPR155	-1.023261111	0.038491812
656	RP11-369C8.1	-1.554619539	0.038701035
658	ERVMER34-1	-1.209066394	0.039837634
659	CLDN19	-1.202161386	0.04029803
660	GJB1	-1.06507227	0.040476141
661	PLCD4	-1.228211048	0.040765408
662	AIFM1	-0.969784442	0.040910588
663	PRRG2	-1.295589553	0.04099482
664	CNDP1	-1.325365976	0.042410802
665	MRAP2	-1.108768267	0.042649715
666	CDHR2	-1.190966134	0.042831384
667	BTC	-1.030283281	0.042837841
668	SLC39A4	-0.975077186	0.043891639
669	IQGAP2	-1.105712093	0.044197943
670	SKIDA1	-0.940760748	0.04435166
671	GRAMD1C	-1.029141872	0.044505754
672	PNPLA1	-0.998584252	0.044837662
673	DAK	-1.073452804	0.04559502
674	KLF15	-0.973122979	0.04575215
677	CHL1-AS2	-1.267623291	0.046334265
679	ALDH1A2	-1.062903933	0.046862787
680	PBX1	-0.933773649	0.046862787
681	TAGLN3	-1.024101207	0.046862787
682	KCNH6	-1.152138085	0.047022987
683	FAM83B	-1.306845618	0.047094037
684	APOE	-1.139659666	0.047344546
686	HRSP12	-1.058094471	0.048155224
687	BEX1	-1.182690627	0.048377408
688	CGNL1	-0.873004627	0.048685561
689	LUM	-1.290020529	0.049862566
